# Supplementary material for: 8-Hy­droxy­quinolinium 2-carb­oxy­acetate
Source: Acta Crystallogr Sect E Struct Rep Online. 2010 Aug 11;66(Pt 9):o2254. doi: 10.1107/S1600536810030990 (PMC3007886; doi:10.1107/S1600536810030990)
Supplement: Supplementary file 2 [file e-66-o2254-Isup2.hkl]

# 
# h,k,l, Fc-squared, Fo-squared, sigma(Fo-squared) and status flag 
# 
data_I
_shelx_title ' ck4m in P2(1)/c (100K)' 
_shelx_refln_list_code          4 
_shelx_F_calc_maximum      185.07 
_exptl_crystal_F_000       520.00 
_reflns_d_resolution_high  0.7095 
 
loop_ 
 _symmetry_equiv_pos_as_xyz 
 'x, y, z' 
 '-x, y+1/2, -z+1/2' 
 '-x, -y, -z' 
 'x, -y-1/2, z-1/2' 
 
_cell_length_a     8.7089 
_cell_length_b     5.2930 
_cell_length_c    23.4672 
_cell_angle_alpha  90.000 
_cell_angle_beta   90.999 
_cell_angle_gamma  90.000 
 
_shelx_F_squared_multiplier     1.000 
 
loop_ 
 _refln_index_h 
 _refln_index_k 
 _refln_index_l 
 _refln_F_squared_calc 
 _refln_F_squared_meas 
 _refln_F_squared_sigma 
 _refln_observed_status 
   1   0   0     4582.50     4272.23    127.40 o 
   2   0   0     9693.43     8800.65    261.58 o 
   3   0   0      855.44      932.56     29.43 o 
   4   0   0        2.51        0.30      1.07 o 
   5   0   0     1000.76     1051.57     24.59 o 
   6   0   0       43.18       45.23      3.63 o 
   7   0   0      855.13      932.17     36.45 o 
   8   0   0      158.60      153.18     12.54 o 
   9   0   0        7.19        5.58      4.72 o 
  10   0   0       24.98       35.40      8.42 o 
  11   0   0       64.25       72.75     12.20 o 
  12   0   0        2.82        5.66      6.95 o 
   1   1   0      900.71      887.17     11.27 o 
   2   1   0     4098.04     3889.44     56.93 o 
   3   1   0      411.12      371.15      7.08 o 
   4   1   0     2900.80     2883.38     43.82 o 
   5   1   0      473.81      465.77      9.11 o 
   6   1   0       11.34       11.89      1.62 o 
   7   1   0      364.13      379.56     11.63 o 
   8   1   0        5.33        3.42      2.92 o 
   9   1   0        1.64        7.22      3.43 o 
  10   1   0        7.95        5.81      3.89 o 
  11   1   0       18.61       15.63      5.39 o 
  12   1   0       14.90        5.91      6.66 o 
   0   2   0     1000.74     1015.07     16.93 o 
   1   2   0     1100.97     1177.89     13.52 o 
   2   2   0       13.39       18.37      1.45 o 
   3   2   0      438.99      450.08      6.61 o 
   4   2   0     1310.55     1391.40     22.59 o 
   5   2   0      735.82      745.48     13.94 o 
   6   2   0      348.91      373.44      8.69 o 
   7   2   0        0.00       -0.85      1.92 o 
   8   2   0       20.03       24.37      4.61 o 
   9   2   0        1.12        0.85      3.14 o 
  10   2   0       50.17       53.65      8.42 o 
  11   2   0       55.36       41.29     10.02 o 
   1   3   0      405.40      416.20      5.79 o 
   2   3   0      675.59      729.72      9.73 o 
   3   3   0      131.35      125.39      3.49 o 
   4   3   0       70.42       82.78      7.94 o 
   5   3   0       25.78       23.75      2.55 o 
   6   3   0       49.60       51.83      4.24 o 
   7   3   0       17.83       23.23      4.56 o 
   8   3   0       49.13       30.89      7.49 o 
   9   3   0        0.62        2.59      4.61 o 
  10   3   0      146.25      175.73     16.73 o 
  11   3   0       76.87       90.53     14.68 o 
   0   4   0        7.97        7.22      1.56 o 
   1   4   0      249.48      250.77      5.23 o 
   2   4   0      857.45      849.03     12.63 o 
   3   4   0      317.48      290.20      6.18 o 
   4   4   0      951.44      930.39     13.91 o 
   5   4   0       39.87       34.85      2.74 o 
   6   4   0       38.95       37.03      5.76 o 
   7   4   0       58.25       69.33     11.20 o 
   8   4   0       18.60       30.34      8.31 o 
  10   4   0       26.00       21.67      6.17 o 
   1   5   0       13.16       13.66      2.15 o 
   2   5   0      588.66      589.26     10.42 o 
   3   5   0        8.46        7.33      1.64 o 
   4   5   0        3.59        5.06      1.71 o 
   5   5   0       14.03       13.83      2.42 o 
   6   5   0       29.45       35.20      4.40 o 
   7   5   0        2.07        0.76      3.50 o 
   8   5   0      128.26      128.64      9.58 o 
   9   5   0       38.21       18.63      9.44 o 
   0   6   0      192.01      205.36      9.43 o 
   1   6   0      211.76      213.28      7.05 o 
   2   6   0       13.21       12.13      2.55 o 
   3   6   0       37.72       38.88      3.88 o 
   4   6   0       59.43       59.12      5.44 o 
   5   6   0       62.55       69.86      5.16 o 
   6   6   0      134.34      123.18      9.59 o 
   7   6   0       14.57        8.32      6.29 o 
   1   7   0        5.48        3.96      2.32 o 
   2   7   0        0.48        2.61      4.66 o 
   3   7   0      190.19      199.65     10.79 o 
   4   7   0      112.52      117.79      7.10 o 
 -12   1   1       10.52        7.10      4.85 o 
 -11   1   1        4.73        5.23      5.98 o 
 -10   1   1        4.25        2.02      3.31 o 
  -9   1   1       79.57       75.64      7.73 o 
  -8   1   1       20.60       17.58      3.85 o 
  -7   1   1      213.59      226.73      7.73 o 
  -6   1   1      124.61      120.55      5.37 o 
  -5   1   1        3.87        7.14      1.64 o 
  -4   1   1      168.93      178.80      7.92 o 
  -3   1   1        1.05        3.06      1.26 o 
  -2   1   1     3961.18     3927.51     43.82 o 
  -1   1   1      852.73      927.81     16.79 o 
   0   1   1      781.16      770.18     12.39 o 
   1   1   1      522.01      518.94     12.52 o 
   2   1   1    17171.20    15983.29    233.69 o 
   3   1   1     2791.74     2650.74     40.09 o 
   4   1   1      159.27      176.72      4.59 o 
   5   1   1      229.62      226.11      5.94 o 
   6   1   1      153.59      168.64      5.07 o 
   7   1   1       10.15        8.83      1.76 o 
   8   1   1       13.12       12.34      3.73 o 
   9   1   1      133.91      123.73      8.97 o 
  10   1   1       26.76       25.66      5.44 o 
  11   1   1        5.90       -2.07      3.65 o 
  12   1   1        9.28       10.69      7.80 o 
 -11   2   1        5.90        1.57      6.00 o 
 -10   2   1       44.51       46.17      6.86 o 
  -9   2   1       21.30       18.46      4.90 o 
  -8   2   1       28.25       29.30      4.91 o 
  -7   2   1        0.82        4.84      2.33 o 
  -6   2   1       24.69       25.58      2.41 o 
  -5   2   1       23.02       20.30      2.45 o 
  -4   2   1      230.29      216.96      4.50 o 
  -3   2   1      672.33      711.91      9.55 o 
  -2   2   1      270.88      309.70      5.37 o 
  -1   2   1      427.60      417.49      6.44 o 
   0   2   1     2820.62     2863.22     31.17 o 
   1   2   1      468.41      457.55      7.87 o 
   2   2   1     2050.49     2123.85     33.13 o 
   3   2   1       17.83       18.60      1.34 o 
   4   2   1     4959.67     5141.57     74.95 o 
   5   2   1      510.03      498.07     10.27 o 
   6   2   1      361.04      323.16      7.92 o 
   7   2   1        0.39        0.38      2.01 o 
   8   2   1       79.50       80.63      5.60 o 
   9   2   1      377.55      403.67     17.12 o 
  10   2   1        4.27        1.41      4.97 o 
  11   2   1       61.61       63.39     12.33 o 
 -11   3   1        0.67        4.13      6.36 o 
 -10   3   1       37.13       60.19     11.71 o 
  -9   3   1        3.21        4.22      4.99 o 
  -8   3   1        2.72       -2.53      2.53 o 
  -7   3   1      153.68      171.96      9.61 o 
  -6   3   1      196.32      186.50     10.22 o 
  -5   3   1       40.60       34.48      2.96 o 
  -4   3   1      807.71      784.71     12.18 o 
  -3   3   1        2.06        2.63      0.97 o 
  -2   3   1       55.24       67.75      2.28 o 
  -1   3   1        1.40        0.11      0.57 o 
   0   3   1      280.38      279.78      5.11 o 
   1   3   1      273.23      261.41      4.14 o 
   2   3   1      601.73      590.10      8.92 o 
   3   3   1      236.86      244.88      4.80 o 
   4   3   1      903.96      893.04     14.81 o 
   5   3   1       19.73       21.35      2.70 o 
   6   3   1      389.83      372.50     10.63 o 
   7   3   1       27.23       27.03      3.89 o 
   8   3   1       40.57       52.45      6.36 o 
   9   3   1        2.57        1.20      4.81 o 
  10   3   1        0.28        4.23      5.49 o 
  11   3   1      109.04      111.08     15.89 o 
 -10   4   1        4.69       12.03      7.02 o 
  -8   4   1      153.13      169.46     15.05 o 
  -7   4   1        4.30        5.73      3.20 o 
  -6   4   1       17.52       13.78      3.28 o 
  -5   4   1       69.08       68.33      4.27 o 
  -4   4   1     1008.86      978.66     15.67 o 
  -3   4   1       11.72        8.57      1.42 o 
  -2   4   1      933.89      953.63     13.83 o 
  -1   4   1       75.75       77.72      2.94 o 
   0   4   1       15.68       18.29      2.00 o 
   1   4   1       87.86       90.55      3.36 o 
   2   4   1      239.70      221.20      5.16 o 
   3   4   1     1052.73     1035.89     14.89 o 
   4   4   1      117.14      111.90      3.93 o 
   5   4   1      213.77      205.66      7.25 o 
   6   4   1       42.13       38.83      4.83 o 
   7   4   1        2.90        4.55      4.13 o 
   8   4   1       24.34       30.17      7.39 o 
   9   4   1        4.09        5.43      3.70 o 
  10   4   1        0.01       -0.78      3.69 o 
  -9   5   1        3.08       10.14      6.94 o 
  -8   5   1        6.36        7.47      4.33 o 
  -7   5   1        7.66       11.50      4.28 o 
  -6   5   1      168.41      167.21      9.39 o 
  -5   5   1      120.24       98.83      5.47 o 
  -4   5   1       46.70       47.10      3.19 o 
  -3   5   1      423.22      421.57     11.15 o 
  -2   5   1       16.04       16.84      1.92 o 
  -1   5   1      745.70      729.05     13.05 o 
   0   5   1       40.92       39.02      3.09 o 
   1   5   1     1202.68     1238.28     19.25 o 
   2   5   1      371.61      347.90      7.43 o 
   3   5   1        5.88        5.91      1.51 o 
   4   5   1        8.83        7.96      1.98 o 
   5   5   1        4.08        5.36      2.23 o 
   6   5   1        6.00        6.04      2.36 o 
   7   5   1        0.12       -0.12      4.60 o 
   8   5   1        5.05        3.51      3.75 o 
   9   5   1       28.93       34.83     10.66 o 
  -7   6   1       26.59       27.36      5.80 o 
  -6   6   1       37.17       42.36      8.92 o 
  -5   6   1      107.86      107.05      5.74 o 
  -4   6   1        3.29        5.23      2.23 o 
  -3   6   1       17.76       20.85      3.04 o 
  -2   6   1       23.05       25.70      2.98 o 
  -1   6   1       79.38       83.24      4.96 o 
   0   6   1      394.78      388.12      9.42 o 
   1   6   1      408.34      411.42      9.73 o 
   2   6   1       81.99       74.88      5.21 o 
   3   6   1       97.47       92.18      9.02 o 
   4   6   1       71.93       74.53      5.28 o 
   5   6   1       52.67       57.43      5.49 o 
   6   6   1       14.39       13.41      4.72 o 
   7   6   1       31.60       31.57      6.87 o 
  -4   7   1        0.43        2.10      2.23 o 
  -3   7   1        0.34        1.88      2.41 o 
  -2   7   1       64.33       71.49      5.75 o 
  -1   7   1        2.51        6.35      2.76 o 
   0   7   1        8.50        9.56      3.19 o 
   1   7   1       11.07       10.84      2.93 o 
   2   7   1       60.39       58.96      5.16 o 
   3   7   1        5.29        4.91      2.83 o 
   4   7   1       11.32        8.63      2.83 o 
 -12   0   2       26.58       22.64      9.04 o 
 -11   0   2       38.67       26.22      8.20 o 
 -10   0   2      148.01      154.03     14.64 o 
  -9   0   2       13.32       16.81      6.18 o 
  -8   0   2      185.65      185.06     13.85 o 
  -7   0   2      267.82      250.20     15.60 o 
  -6   0   2      178.83      185.23     12.35 o 
  -5   0   2      933.27      989.31     23.13 o 
  -4   0   2     1136.72     1065.34     36.74 o 
  -3   0   2        0.33       -1.89      1.89 o 
  -2   0   2     4913.50     4801.20    144.37 o 
   2   0   2      674.70      608.48     23.58 o 
   3   0   2       29.19       37.73      2.70 o 
   4   0   2     4240.18     3788.34    101.07 o 
   5   0   2     2083.90     2084.32     46.03 o 
   6   0   2     1264.72     1168.66     27.85 o 
   7   0   2      224.35      212.04     15.19 o 
   8   0   2       99.85      100.89     11.10 o 
   9   0   2       25.29       26.98      7.01 o 
  10   0   2        0.17       -0.77      4.91 o 
  11   0   2       20.52       11.57      6.50 o 
  12   0   2        4.21       -4.40      5.70 o 
 -12   1   2       49.47       47.51      7.94 o 
 -11   1   2        9.98        9.65      4.79 o 
 -10   1   2       20.94       18.51      4.84 o 
  -9   1   2       16.18       12.17      3.97 o 
  -8   1   2      303.51      300.94     12.68 o 
  -7   1   2      133.96      143.79     11.57 o 
  -6   1   2      199.46      194.07      6.66 o 
  -5   1   2      271.24      305.65      8.12 o 
  -4   1   2      129.07      120.90      4.00 o 
  -3   1   2     4847.75     4963.80     84.16 o 
  -2   1   2     2508.77     2557.21     31.43 o 
  -1   1   2       41.06       26.30      1.38 o 
   0   1   2     2239.24     2051.34     25.15 o 
   1   1   2     1582.43     1585.72     26.84 o 
   2   1   2    34249.12    30441.57    573.58 o 
   3   1   2      972.96      906.84     16.71 o 
   4   1   2      467.51      498.29      9.39 o 
   5   1   2       67.61       67.48      3.33 o 
   6   1   2        1.49       -0.70      1.08 o 
   7   1   2       62.51       80.15      7.94 o 
   8   1   2      209.00      206.15     10.27 o 
   9   1   2      136.62      150.91      9.23 o 
  10   1   2       52.74       40.98      6.23 o 
  11   1   2       34.02       26.36      8.66 o 
  12   1   2        0.09       -5.67      5.67 o 
 -11   2   2       11.69       11.40      7.42 o 
 -10   2   2        0.70        6.57      4.19 o 
  -9   2   2      290.98      281.35     13.23 o 
  -8   2   2       60.73       58.60      9.67 o 
  -7   2   2       38.83       49.10      4.22 o 
  -6   2   2      308.43      326.61      9.73 o 
  -5   2   2      322.69      325.32      8.12 o 
  -4   2   2      576.16      578.05      8.94 o 
  -3   2   2      137.41      152.33      4.34 o 
  -2   2   2     3149.85     3181.14     44.08 o 
  -1   2   2       51.87       42.92      1.64 o 
   0   2   2       19.17       15.08      1.00 o 
   1   2   2       27.59       35.44      1.37 o 
   2   2   2      390.51      427.05      6.97 o 
   3   2   2       27.82       27.84      1.95 o 
   4   2   2      372.81      344.44      7.68 o 
   5   2   2      186.21      193.53      5.67 o 
   6   2   2       28.77       34.55      2.82 o 
   7   2   2      370.81      364.08     11.23 o 
   8   2   2       15.69       14.81      4.12 o 
   9   2   2       29.67       18.39      6.94 o 
  10   2   2        0.40        0.08      5.02 o 
  11   2   2        0.01        2.81      7.00 o 
 -11   3   2        5.67       10.51      7.53 o 
 -10   3   2       11.54       15.03      7.45 o 
  -9   3   2        5.60        6.75      3.88 o 
  -8   3   2       16.79       12.22      5.53 o 
  -7   3   2       98.63      116.66      8.66 o 
  -6   3   2       16.07       13.93      3.82 o 
  -5   3   2       22.71       20.56      2.08 o 
  -4   3   2        0.29       -0.69      0.69 o 
  -3   3   2      109.89      110.35      3.36 o 
  -2   3   2      263.35      263.31      5.40 o 
  -1   3   2      485.15      522.94      7.79 o 
   0   3   2      360.38      360.57      5.73 o 
   1   3   2      180.17      197.77      3.73 o 
   2   3   2      172.63      159.96      3.74 o 
   3   3   2        0.18        0.67      0.78 o 
   4   3   2     1382.19     1291.56     20.51 o 
   5   3   2      328.65      303.81     12.21 o 
   6   3   2     4018.14     3980.33     62.11 o 
   7   3   2       41.93       48.29     13.32 o 
   8   3   2       56.42       37.99      5.55 o 
   9   3   2       13.97       12.96      5.58 o 
  10   3   2        0.04        0.24      4.40 o 
  11   3   2       66.13      104.32     15.79 o 
  -8   4   2       96.60       95.16     12.61 o 
  -7   4   2       27.10       20.90      4.92 o 
  -6   4   2       32.14       29.84      4.19 o 
  -5   4   2        5.14        4.85      1.51 o 
  -4   4   2       18.59       17.99      2.18 o 
  -3   4   2       57.88       51.86      2.95 o 
  -2   4   2       44.68       45.63      2.42 o 
  -1   4   2      235.40      254.23      5.06 o 
   0   4   2       89.89       94.22      3.12 o 
   1   4   2        2.02        2.00      0.99 o 
   2   4   2      137.29      130.58      3.90 o 
   3   4   2       61.77       59.48      3.05 o 
   4   4   2      724.85      711.93     11.32 o 
   5   4   2       94.69       88.59      5.17 o 
   6   4   2        0.94       -0.59      1.89 o 
   7   4   2       15.83       22.40      5.51 o 
   8   4   2       68.30       66.46      7.03 o 
   9   4   2       61.53       50.68      7.74 o 
  10   4   2       92.63      115.69     13.65 o 
  -9   5   2       88.43      102.71     11.36 o 
  -8   5   2       13.76       10.32      4.48 o 
  -7   5   2       51.00       52.46      6.27 o 
  -6   5   2      168.35      151.42     17.44 o 
  -5   5   2       28.37       26.68      2.75 o 
  -4   5   2      204.04      210.24      5.79 o 
  -3   5   2       89.35       87.19      3.95 o 
  -2   5   2      517.53      503.51      8.82 o 
  -1   5   2      127.43      134.11      4.64 o 
   0   5   2      634.52      651.79     13.11 o 
   1   5   2      423.13      424.44      9.03 o 
   2   5   2       92.83       84.59      4.18 o 
   3   5   2      132.46      134.44      5.63 o 
   4   5   2        8.71        7.61      2.04 o 
   5   5   2        0.12       -1.03      1.85 o 
   6   5   2       88.56      104.64     11.45 o 
   7   5   2      118.50      128.03      9.57 o 
   8   5   2       54.77       44.82      7.86 o 
   9   5   2        9.47        7.33      6.87 o 
  -7   6   2        4.47        3.92      3.77 o 
  -6   6   2      130.58      132.32     12.85 o 
  -5   6   2       28.02       27.66      4.22 o 
  -4   6   2       28.30       33.34      3.64 o 
  -3   6   2       52.38       44.00      4.68 o 
  -2   6   2      201.07      207.38      6.74 o 
  -1   6   2       30.87       24.13      2.96 o 
   0   6   2      625.84      641.96     13.01 o 
   1   6   2        0.01        1.16      2.19 o 
   2   6   2       90.22       86.99      6.13 o 
   3   6   2       69.58       65.72      6.14 o 
   4   6   2        0.58        0.69      1.84 o 
   5   6   2      138.85      152.57      7.86 o 
   6   6   2       27.47       24.91      4.04 o 
   7   6   2       36.41       32.07      5.68 o 
  -4   7   2       30.63       23.89      3.74 o 
  -3   7   2      116.56      136.70      7.66 o 
  -2   7   2      103.76      112.71     11.58 o 
  -1   7   2       59.39       49.97      5.29 o 
   0   7   2       33.98       33.01      4.16 o 
   1   7   2        0.01        1.71      2.20 o 
   2   7   2       43.91       45.05      4.61 o 
   3   7   2      459.58      480.74     14.68 o 
   4   7   2        1.11        6.00      2.98 o 
 -12   1   3       10.19        7.28      4.99 o 
 -11   1   3       42.52       36.90      6.78 o 
 -10   1   3       31.97       23.92      7.17 o 
  -9   1   3       13.18       14.82      5.91 o 
  -8   1   3      282.46      258.68     11.70 o 
  -7   1   3        0.19        0.93      2.95 o 
  -6   1   3       30.26       28.98      5.96 o 
  -5   1   3     1256.71     1308.84     21.24 o 
  -4   1   3      735.70      827.27     45.76 o 
  -3   1   3      323.80      383.43      6.08 o 
  -2   1   3     2325.31     2263.80     30.81 o 
  -1   1   3       69.40       47.66      1.64 o 
   0   1   3      837.50      812.68     11.60 o 
   1   1   3     1132.23     1042.69     16.51 o 
   2   1   3     5781.78     5653.98     75.15 o 
   3   1   3      405.00      401.67      7.66 o 
   4   1   3      667.79      659.48     11.76 o 
   5   1   3      221.88      228.64      5.70 o 
   6   1   3      239.00      234.63      6.31 o 
   7   1   3      209.42      227.22      6.53 o 
   8   1   3      572.15      584.15     28.10 o 
   9   1   3       62.71       66.93      9.19 o 
  10   1   3      295.00      297.52     21.87 o 
  11   1   3       53.24       54.20     10.88 o 
  12   1   3        3.11        8.71      6.86 o 
 -11   2   3        1.71       15.26      8.83 o 
 -10   2   3       79.05       78.96      8.80 o 
  -9   2   3       54.32       56.35      7.11 o 
  -8   2   3        1.72        2.53      2.97 o 
  -7   2   3       21.85       19.65      2.69 o 
  -6   2   3      188.16      192.96      9.91 o 
  -5   2   3        8.31        8.52      1.37 o 
  -4   2   3      138.93      131.65      3.13 o 
  -3   2   3      189.43      176.31      3.52 o 
  -2   2   3       10.62        8.92      0.93 o 
  -1   2   3     1305.49     1412.81     18.56 o 
   0   2   3      621.72      611.22     10.45 o 
   1   2   3      322.17      321.66      5.04 o 
   2   2   3       45.18       55.56      2.22 o 
   3   2   3      646.60      692.00     10.24 o 
   4   2   3     1932.32     1901.63     30.47 o 
   5   2   3      428.37      443.50      9.50 o 
   6   2   3       14.95       10.70      1.82 o 
   7   2   3       28.15       31.63      2.91 o 
   8   2   3      877.43      912.86     20.78 o 
   9   2   3       22.63       15.71      6.78 o 
  10   2   3        0.99       -3.98      3.98 o 
  11   2   3       64.46       93.80     14.38 o 
 -11   3   3        1.22        7.48      6.80 o 
 -10   3   3       69.14       78.43     13.10 o 
  -9   3   3        1.51        0.05      3.03 o 
  -8   3   3        4.49        1.55      4.36 o 
  -7   3   3      306.30      299.97     12.73 o 
  -6   3   3      180.47      186.81     13.32 o 
  -5   3   3       22.28       16.00      2.19 o 
  -4   3   3        3.32        3.31      1.00 o 
  -3   3   3       92.48       85.56      3.02 o 
  -2   3   3      590.97      618.86     10.80 o 
  -1   3   3        0.44        0.83      0.58 o 
   0   3   3      388.14      420.09      6.38 o 
   1   3   3      349.32      375.45      5.71 o 
   2   3   3      142.84      132.05      3.36 o 
   3   3   3      107.91      101.01      3.00 o 
   4   3   3        1.30        1.50      1.28 o 
   5   3   3     1043.82     1017.58     17.22 o 
   6   3   3      812.57      871.08     19.72 o 
   7   3   3      487.85      498.95     13.43 o 
   8   3   3       26.04       22.09      4.87 o 
   9   3   3        7.10       14.25      6.42 o 
  10   3   3       10.25       13.11      4.86 o 
  11   3   3       13.88        4.18      5.66 o 
  -8   4   3       14.83       21.73      6.52 o 
  -7   4   3        2.44        0.93      2.81 o 
  -6   4   3       14.14       10.58      3.12 o 
  -5   4   3        6.45        5.29      1.53 o 
  -4   4   3      296.12      287.37      7.35 o 
  -3   4   3      238.69      243.31      6.04 o 
  -2   4   3      417.50      431.47      6.84 o 
  -1   4   3      113.24      135.08      3.57 o 
   0   4   3       77.22       83.22      3.60 o 
   1   4   3        2.60        1.87      1.02 o 
   2   4   3       70.18       78.65      3.51 o 
   3   4   3      393.65      377.82      7.23 o 
   4   4   3       26.37       17.37      3.16 o 
   5   4   3      197.01      193.87      8.35 o 
   6   4   3       13.09       11.63      2.95 o 
   7   4   3        0.85       -1.91      2.75 o 
   8   4   3        4.97        7.45      3.82 o 
   9   4   3       16.69       16.52      4.32 o 
  10   4   3        0.40        2.09      3.94 o 
  -9   5   3        1.30        8.31      4.58 o 
  -8   5   3       15.46       18.53      5.57 o 
  -7   5   3       52.30       52.43      6.52 o 
  -6   5   3        6.76        6.03      2.46 o 
  -5   5   3        3.90        4.40      1.59 o 
  -4   5   3        3.88        1.93      1.53 o 
  -3   5   3        3.39        5.00      1.44 o 
  -2   5   3      333.53      331.53      7.35 o 
  -1   5   3       59.02       61.11      3.55 o 
   0   5   3      109.50      110.02      4.56 o 
   1   5   3       60.77       61.15      3.72 o 
   2   5   3       59.18       61.82      4.72 o 
   3   5   3        7.04        4.67      1.80 o 
   4   5   3        0.01        0.77      1.50 o 
   5   5   3       78.21       76.24      5.66 o 
   6   5   3       82.00       90.47      6.37 o 
   7   5   3       95.15      105.32     10.84 o 
   8   5   3       19.51       11.85      5.67 o 
   9   5   3        1.01       -5.68      5.68 o 
  -7   6   3        3.20        2.39      3.62 o 
  -6   6   3       94.02       93.67      8.69 o 
  -5   6   3        6.07        4.69      3.18 o 
  -4   6   3       41.07       48.20      5.12 o 
  -3   6   3        0.43        1.17      1.66 o 
  -2   6   3      108.41      116.65      5.24 o 
  -1   6   3      418.98      415.04      9.78 o 
   0   6   3       22.50       23.35      3.15 o 
   1   6   3      186.55      183.51      7.94 o 
   2   6   3      146.75      151.70      7.20 o 
   3   6   3       74.19       71.04      5.09 o 
   4   6   3        1.60        0.35      2.15 o 
   5   6   3       10.22        7.25      2.86 o 
   6   6   3        3.24        2.61      2.74 o 
   7   6   3       14.20       12.51      4.32 o 
  -4   7   3        1.04        1.82      2.37 o 
  -3   7   3        2.97        3.00      2.53 o 
  -2   7   3       43.75       40.84      5.94 o 
  -1   7   3       14.93       10.42      4.76 o 
   0   7   3       18.56       18.50      3.50 o 
   1   7   3      110.36      119.94      7.17 o 
   2   7   3      290.90      290.28      9.67 o 
   3   7   3       42.34       42.09      4.57 o 
   4   7   3      135.94      136.86     10.69 o 
 -12   0   4      100.27       92.72     14.77 o 
 -11   0   4      259.57      239.11     18.95 o 
 -10   0   4       59.88       63.14     10.86 o 
  -9   0   4       24.19       30.77      7.81 o 
  -8   0   4      310.04      286.33     17.65 o 
  -7   0   4      379.58      383.24     20.07 o 
  -6   0   4     1834.20     1745.71     59.78 o 
  -5   0   4     1231.30     1156.22     40.98 o 
  -4   0   4       44.35       52.59      6.11 o 
  -3   0   4      520.76      496.34     19.04 o 
  -2   0   4      115.86       88.48     14.15 o 
  -1   0   4     3864.27     3831.75     82.37 o 
   0   0   4     5310.58     5485.64    163.13 o 
   1   0   4     1207.80     1277.23     35.94 o 
   2   0   4       40.00       35.43      2.07 o 
   3   0   4      136.89      126.31      4.77 o 
   4   0   4       28.40       26.55      2.72 o 
   5   0   4        2.37        0.93      1.36 o 
   6   0   4       59.60       48.15      4.22 o 
   7   0   4        7.00        5.50      2.17 o 
   8   0   4        1.67        4.23      1.91 o 
   9   0   4       35.81       27.97      6.99 o 
  10   0   4      486.38      504.88     26.26 o 
  11   0   4       23.44       17.01      7.94 o 
 -12   1   4       20.82       12.59      5.71 o 
 -11   1   4        2.87        2.75      4.32 o 
 -10   1   4       13.04       11.10      4.57 o 
  -9   1   4       30.08       29.50      5.35 o 
  -8   1   4       69.93       77.95      7.37 o 
  -7   1   4      225.53      234.29     10.85 o 
  -6   1   4      636.26      612.42     18.47 o 
  -5   1   4      157.88      143.29      5.21 o 
  -4   1   4       46.17       56.45      8.31 o 
  -3   1   4      769.55      824.11     14.90 o 
  -2   1   4      170.80      156.17      3.46 o 
  -1   1   4     1028.46     1029.66     12.23 o 
   0   1   4     3285.16     3147.79     41.53 o 
   1   1   4      762.35      817.85     16.08 o 
   2   1   4      660.61      647.28      9.97 o 
   3   1   4       96.17      100.73      3.21 o 
   4   1   4       21.85       12.74      1.44 o 
   5   1   4      189.73      187.48      5.14 o 
   6   1   4      230.15      207.12      6.70 o 
   7   1   4       18.43       19.20      2.44 o 
   8   1   4        1.68        3.81      2.44 o 
   9   1   4      325.20      311.70     13.33 o 
  10   1   4        8.26       -0.36      4.74 o 
  11   1   4       26.98       32.66      9.24 o 
  12   1   4        1.10       -0.52      6.30 o 
 -11   2   4       13.27        4.86      4.92 o 
 -10   2   4      143.77      133.50     13.89 o 
  -9   2   4       98.27      109.99      9.77 o 
  -8   2   4       25.26       27.84      5.06 o 
  -7   2   4        8.72        3.98      2.43 o 
  -6   2   4       13.90       11.24      2.05 o 
  -5   2   4       17.97       21.03      1.95 o 
  -4   2   4       74.22       75.75      2.40 o 
  -3   2   4      430.41      509.08      8.88 o 
  -2   2   4     1058.42     1139.88     14.11 o 
  -1   2   4     2542.15     2678.69     33.59 o 
   0   2   4     1114.08     1118.54     14.08 o 
   1   2   4      530.84      496.29      7.23 o 
   2   2   4       76.90       79.13      2.35 o 
   3   2   4      322.22      318.44      6.40 o 
   4   2   4     5971.42     5903.25     79.84 o 
   5   2   4        0.96        3.01      1.19 o 
   6   2   4     1661.11     1664.09     27.74 o 
   7   2   4      940.87      943.84     17.61 o 
   8   2   4      850.59      889.55     25.06 o 
   9   2   4       41.43       35.20      8.60 o 
  10   2   4        2.61        4.95      5.86 o 
  11   2   4        5.06        7.62      6.72 o 
 -11   3   4       19.61       15.82      7.71 o 
 -10   3   4       84.14       82.44     11.06 o 
  -9   3   4        4.68        4.80      5.32 o 
  -8   3   4       35.49       38.43      8.59 o 
  -7   3   4       92.93       87.88      6.44 o 
  -6   3   4       39.51       36.29      4.16 o 
  -5   3   4        9.69       10.44      1.46 o 
  -4   3   4      331.15      322.13      6.47 o 
  -3   3   4       44.86       41.88      2.38 o 
  -2   3   4      294.28      293.50      5.85 o 
  -1   3   4      919.77      916.68     12.59 o 
   0   3   4      469.58      452.83      6.74 o 
   1   3   4      812.56      854.85     11.95 o 
   2   3   4      198.65      206.54      4.34 o 
   3   3   4      173.88      170.39      4.30 o 
   4   3   4      625.83      636.94     13.00 o 
   5   3   4      170.21      180.22      9.41 o 
   6   3   4      136.12      148.64      5.94 o 
   7   3   4       91.03       80.65      6.01 o 
   8   3   4        0.45        1.05      2.48 o 
   9   3   4       22.61       23.36      4.55 o 
  10   3   4       89.40       87.25     25.26 o 
  11   3   4      118.24      116.85     11.83 o 
  -8   4   4        7.27        8.98      3.96 o 
  -7   4   4       75.44       80.45      6.98 o 
  -6   4   4        0.18        2.58      1.75 o 
  -5   4   4      289.73      299.51      8.94 o 
  -4   4   4      652.53      694.00     13.09 o 
  -3   4   4       34.61       45.90      2.73 o 
  -2   4   4      324.27      337.25      5.86 o 
  -1   4   4       20.18       22.65      1.75 o 
   0   4   4       26.40       30.71      2.18 o 
   1   4   4       44.13       48.66      2.94 o 
   2   4   4      164.29      150.23      4.61 o 
   3   4   4     1954.26     1972.43     27.40 o 
   4   4   4      298.35      266.66      8.33 o 
   5   4   4        5.12        7.42      2.29 o 
   6   4   4        0.52        0.25      2.91 o 
   7   4   4       27.21       26.90      3.60 o 
   8   4   4      649.57      640.11     19.36 o 
   9   4   4      284.44      297.77     12.40 o 
  10   4   4       16.21       16.38      5.53 o 
  -8   5   4       88.51      113.98     15.77 o 
  -7   5   4       19.91       16.29     12.93 o 
  -6   5   4      158.71      187.98      7.10 o 
  -5   5   4        4.23        3.95      1.79 o 
  -4   5   4       38.10       35.06      2.65 o 
  -3   5   4      205.47      211.89      6.44 o 
  -2   5   4       38.39       35.08      2.80 o 
  -1   5   4      260.83      255.11      6.69 o 
   0   5   4      531.14      525.24     10.31 o 
   1   5   4      145.64      151.34      6.26 o 
   2   5   4      231.84      235.92      7.26 o 
   3   5   4       15.12       15.08      2.47 o 
   4   5   4       96.25       99.84      6.36 o 
   5   5   4       17.26       20.06      3.39 o 
   6   5   4        6.36        2.34      2.17 o 
   7   5   4       28.88       40.47      7.31 o 
   8   5   4        3.11       -0.77      4.48 o 
  -7   6   4       32.37       35.48      6.09 o 
  -6   6   4       50.01       48.05      5.20 o 
  -5   6   4       17.32       25.68      4.66 o 
  -4   6   4        2.55        0.28      1.94 o 
  -3   6   4       39.37       44.34      4.81 o 
  -2   6   4       35.17       32.03      3.98 o 
  -1   6   4        2.27        0.67      1.66 o 
   0   6   4      373.14      367.92     10.18 o 
   1   6   4      458.89      477.35     13.25 o 
   2   6   4       50.19       47.66      6.24 o 
   3   6   4       22.50       23.21      3.18 o 
   4   6   4        0.00       -0.39      2.03 o 
   5   6   4        0.76       -0.37      2.23 o 
   6   6   4       26.60       25.01      4.39 o 
   7   6   4       15.01        8.64      3.84 o 
  -4   7   4       36.70       60.81     11.86 o 
  -3   7   4       11.29       10.15      3.30 o 
  -2   7   4       10.58        5.72      2.80 o 
  -1   7   4       73.34       76.41      5.88 o 
   0   7   4        6.96        6.41      2.67 o 
   1   7   4        3.26        3.59      2.34 o 
   2   7   4      254.51      263.12      9.23 o 
   3   7   4       59.61       71.23      6.46 o 
 -12   1   5       23.32       12.23     13.55 o 
 -11   1   5        9.37        2.47      4.35 o 
 -10   1   5      241.34      221.24     12.18 o 
  -9   1   5        5.63        3.21      3.63 o 
  -8   1   5       17.41       21.96      6.49 o 
  -7   1   5        3.48       -3.71      3.71 o 
  -6   1   5       97.83       84.77      6.75 o 
  -5   1   5       23.49       38.41      5.85 o 
  -4   1   5      267.28      250.50      4.72 o 
  -3   1   5     1032.62     1137.48     15.18 o 
  -2   1   5     1591.84     1644.48     23.09 o 
  -1   1   5       67.10       91.13      2.42 o 
   0   1   5      165.00      159.37      2.95 o 
   1   1   5     1311.64     1374.18     19.64 o 
   2   1   5      608.40      604.24     10.91 o 
   3   1   5      175.40      163.57      5.00 o 
   4   1   5       84.55      104.08      3.47 o 
   5   1   5      208.87      225.14      5.75 o 
   6   1   5      297.82      295.44      7.25 o 
   7   1   5       87.15       84.30      4.22 o 
   8   1   5       67.89       81.11      4.18 o 
   9   1   5       10.31       13.36      7.88 o 
  10   1   5      253.89      293.81     19.75 o 
  11   1   5        8.92        8.74      6.47 o 
 -11   2   5       27.59       26.17      6.61 o 
 -10   2   5        2.03        1.71      3.89 o 
  -9   2   5        0.57        1.83      3.71 o 
  -8   2   5       14.88        6.50      3.64 o 
  -7   2   5        2.05        0.99      2.23 o 
  -6   2   5       16.16       14.38      2.34 o 
  -5   2   5       82.45       78.73      3.98 o 
  -4   2   5      848.80      947.63     16.23 o 
  -3   2   5      992.41     1135.60     14.28 o 
  -2   2   5      837.77      975.21     12.37 o 
  -1   2   5      236.30      268.62      6.54 o 
   0   2   5     1077.65     1092.24     13.85 o 
   1   2   5     1945.16     1918.86     27.28 o 
   2   2   5      670.01      773.82     24.20 o 
   3   2   5     1406.67     1411.31     21.00 o 
   4   2   5     2425.40     2542.01     36.13 o 
   5   2   5        6.52        3.90      1.28 o 
   6   2   5        9.10        6.38      1.68 o 
   7   2   5      594.27      626.21     14.99 o 
   8   2   5       56.87       58.98      7.68 o 
   9   2   5      183.12      200.04     10.46 o 
  10   2   5        2.03        0.84      5.11 o 
  11   2   5        3.80       -2.09      3.86 o 
 -11   3   5        1.66        4.46      6.38 o 
 -10   3   5        7.22       13.38      7.68 o 
  -9   3   5        2.97       -0.18      4.56 o 
  -8   3   5        3.27       -0.24      4.52 o 
  -7   3   5      153.80      177.64     21.03 o 
  -6   3   5       16.92       23.33      3.54 o 
  -5   3   5        9.98        7.59      1.54 o 
  -4   3   5      103.80      114.74      3.65 o 
  -3   3   5      257.15      248.06      5.01 o 
  -2   3   5      371.69      388.58      7.11 o 
  -1   3   5      553.81      587.95      8.94 o 
   0   3   5       95.89      122.14      2.94 o 
   1   3   5        4.45        2.48      0.87 o 
   2   3   5       93.26      100.69      2.89 o 
   3   3   5        5.21        7.11      1.26 o 
   4   3   5      135.86      120.17      4.26 o 
   5   3   5     1724.04     1634.31     42.21 o 
   6   3   5       63.66       73.40      4.87 o 
   7   3   5      268.20      278.60     10.47 o 
   8   3   5      180.35      184.73      8.88 o 
   9   3   5       16.53       13.17      3.71 o 
  10   3   5        2.40        8.93      4.49 o 
  11   3   5        8.07        6.27      9.08 o 
  -9   4   5       28.15       14.90      6.63 o 
  -8   4   5        7.61        8.34      4.02 o 
  -7   4   5       49.38       49.86      5.65 o 
  -6   4   5       43.81       43.29      4.99 o 
  -5   4   5      320.37      309.28      7.76 o 
  -4   4   5       60.55       60.24      3.39 o 
  -3   4   5       48.03       37.07      2.35 o 
  -2   4   5       81.30       89.28      4.36 o 
  -1   4   5       18.45       24.54      1.83 o 
   0   4   5       26.46       28.79      1.64 o 
   1   4   5        1.64        4.01      1.24 o 
   2   4   5       35.32       32.25      2.43 o 
   3   4   5        2.33        1.81      1.41 o 
   4   4   5      216.64      213.39     11.22 o 
   5   4   5       13.26       15.81      3.19 o 
   6   4   5      120.62      116.36      7.12 o 
   7   4   5       94.69       99.95      6.38 o 
   8   4   5      441.55      400.66     14.23 o 
   9   4   5        5.84        7.24      4.36 o 
  10   4   5      144.36      129.35     12.69 o 
  -8   5   5       59.49       89.84     13.92 o 
  -7   5   5       60.87       73.01      8.86 o 
  -6   5   5      126.60      135.95      7.29 o 
  -5   5   5       47.42       48.03      4.11 o 
  -4   5   5      109.08      108.05      4.67 o 
  -3   5   5       29.40       30.14      2.50 o 
  -2   5   5        4.24        3.83      1.41 o 
  -1   5   5        2.37        5.12      1.58 o 
   0   5   5      325.44      311.58      7.47 o 
   1   5   5       52.66       60.46      4.17 o 
   2   5   5        7.13        5.96      1.84 o 
   3   5   5       25.72       25.62      3.28 o 
   4   5   5        0.16       -0.27      1.71 o 
   5   5   5       20.48       20.06      3.39 o 
   6   5   5       39.89       40.78      8.74 o 
   7   5   5      102.72      110.18      9.47 o 
   8   5   5       25.12       22.14      7.58 o 
  -7   6   5        3.31        9.97      4.45 o 
  -6   6   5        9.37        7.17      5.73 o 
  -5   6   5       77.48       91.12      7.75 o 
  -4   6   5        3.41        2.69      1.78 o 
  -3   6   5       30.65       24.38      2.80 o 
  -2   6   5        9.35       10.49      2.09 o 
  -1   6   5      182.66      177.39      7.01 o 
   0   6   5        0.08        1.21      1.95 o 
   1   6   5        0.56       -0.94      1.75 o 
   2   6   5      305.72      317.21     13.26 o 
   3   6   5       82.48       84.98      6.53 o 
   4   6   5        4.14        7.23      2.74 o 
   5   6   5       65.26       82.73      8.91 o 
   6   6   5       13.67       10.55      3.19 o 
   7   6   5        8.52       11.23      4.28 o 
  -3   7   5       57.56       52.95      5.57 o 
  -2   7   5        6.47        4.40      2.74 o 
  -1   7   5       19.71       13.84      3.19 o 
   0   7   5       23.06       25.34      3.84 o 
   1   7   5       74.25       78.84      5.94 o 
   2   7   5       48.73       50.13      4.80 o 
   3   7   5      309.18      339.97     14.05 o 
 -12   0   6       66.01       35.72     10.34 o 
 -11   0   6       20.40       19.51      7.88 o 
 -10   0   6       46.83       37.38      9.11 o 
  -9   0   6      107.84       85.40     11.92 o 
  -8   0   6      130.43      136.90     12.25 o 
  -7   0   6       33.76       37.65      7.81 o 
  -6   0   6       21.28       20.88      5.51 o 
  -5   0   6      652.90      698.99     27.84 o 
  -4   0   6     1834.14     1660.53     55.31 o 
  -3   0   6       17.58       19.14      2.63 o 
  -2   0   6       41.76       46.03      3.57 o 
  -1   0   6     1016.49     1147.50     25.35 o 
   0   0   6     5351.38     5380.28     92.37 o 
   1   0   6     2192.70     2253.84     34.40 o 
   2   0   6     2071.56     2054.10     90.58 o 
   3   0   6      924.44      910.72     33.83 o 
   4   0   6       34.22       31.80      2.95 o 
   5   0   6      468.15      458.24     13.02 o 
   6   0   6        2.28       -0.37      1.66 o 
   7   0   6      463.57      471.03     21.53 o 
   8   0   6       54.38       50.12      5.47 o 
   9   0   6      250.66      261.55     16.79 o 
  10   0   6      169.60      171.24     14.67 o 
 -11   1   6       81.31       64.61     10.42 o 
 -10   1   6       60.43       53.29      7.37 o 
  -9   1   6      241.22      216.80     11.62 o 
  -8   1   6      203.75      197.58     11.88 o 
  -7   1   6       16.47       17.66      5.65 o 
  -6   1   6       78.40       71.85      8.10 o 
  -5   1   6      313.18      351.77      7.80 o 
  -4   1   6        7.66       17.02      1.29 o 
  -3   1   6      428.60      459.18      7.94 o 
  -2   1   6       69.15       57.64      2.14 o 
  -1   1   6      450.70      476.27      6.30 o 
   0   1   6      876.35      865.96     12.95 o 
   1   1   6      510.10      468.63      9.19 o 
   2   1   6     1012.08      969.21     18.53 o 
   3   1   6     2141.89     2070.63     26.51 o 
   4   1   6      407.93      415.14      7.63 o 
   5   1   6       47.74       46.05      2.83 o 
   6   1   6       12.59       11.14      1.77 o 
   7   1   6       27.42       30.74      4.10 o 
   8   1   6      119.41      132.77      5.26 o 
   9   1   6      487.13      462.28     24.32 o 
  10   1   6      497.78      533.56     27.89 o 
  11   1   6        4.38        2.17      3.80 o 
 -11   2   6        0.08       -2.77      3.80 o 
 -10   2   6        1.20        5.63      5.47 o 
  -9   2   6        2.75       -2.15      3.10 o 
  -8   2   6       74.43       70.55     10.95 o 
  -7   2   6       11.31       12.49      3.47 o 
  -6   2   6        1.59        0.33      2.19 o 
  -5   2   6       60.00       61.92      2.82 o 
  -4   2   6      773.97      839.37     10.50 o 
  -3   2   6      817.77      824.09     10.92 o 
  -2   2   6      140.42      201.13      6.07 o 
  -1   2   6       10.04       15.25      1.25 o 
   0   2   6     2716.41     2846.92     32.68 o 
   1   2   6       48.20       41.69      3.13 o 
   2   2   6       79.55       88.04      4.75 o 
   3   2   6      309.72      316.74      7.57 o 
   4   2   6       59.65       61.97      2.40 o 
   5   2   6       51.01       41.00      2.67 o 
   6   2   6      210.56      203.86      6.60 o 
   7   2   6        0.03        1.75      1.42 o 
   8   2   6       62.79       71.20      5.94 o 
   9   2   6       15.62       20.71      4.25 o 
  10   2   6        0.03       -0.36      4.58 o 
  11   2   6        9.61        3.62      5.56 o 
 -11   3   6       34.41       35.93      7.40 o 
 -10   3   6        1.84        5.78      5.74 o 
  -9   3   6       75.17       56.61     11.25 o 
  -8   3   6      342.04      337.44     15.21 o 
  -7   3   6       33.51       26.85      6.42 o 
  -6   3   6       61.86       43.33      3.62 o 
  -5   3   6       35.64       42.05      3.43 o 
  -4   3   6        7.77       11.69      1.39 o 
  -3   3   6       60.23       54.29      2.74 o 
  -2   3   6     1575.49     1662.43     22.57 o 
  -1   3   6      608.94      714.12     10.42 o 
   0   3   6     1960.58     2052.80     25.30 o 
   1   3   6     1091.68     1154.31     15.41 o 
   2   3   6       22.33       24.78      2.21 o 
   3   3   6       13.83       10.55      1.54 o 
   4   3   6      109.70       92.48      4.65 o 
   5   3   6     1192.99     1153.83     21.77 o 
   6   3   6     1854.12     1842.50     32.29 o 
   7   3   6        3.36        2.60      2.02 o 
   8   3   6       59.46       49.98      5.45 o 
   9   3   6       28.85       27.88      6.51 o 
  10   3   6        7.59        8.68      6.34 o 
 -10   4   6        5.67       10.32      7.30 o 
  -9   4   6      119.92      133.11     11.98 o 
  -8   4   6      319.17      335.11     15.95 o 
  -7   4   6        1.30        1.37      3.02 o 
  -6   4   6       43.52       56.20      4.51 o 
  -5   4   6       26.22       18.14      2.79 o 
  -4   4   6       82.44       76.93      3.47 o 
  -3   4   6        0.44        0.37      0.96 o 
  -2   4   6      234.00      255.00      5.67 o 
  -1   4   6      471.44      492.60      7.91 o 
   0   4   6      301.12      312.24      6.32 o 
   1   4   6     1254.07     1245.42     18.49 o 
   2   4   6      757.92      707.50     13.47 o 
   3   4   6       66.22       60.43      4.45 o 
   4   4   6       49.56       41.72      5.48 o 
   5   4   6        3.47        3.94      2.10 o 
   6   4   6      174.87      168.08     10.93 o 
   7   4   6      352.79      352.17     14.39 o 
   8   4   6      328.33      338.97     12.97 o 
   9   4   6        4.27       14.57      3.98 o 
  10   4   6       15.87       22.13      9.12 o 
  -8   5   6        3.99       -2.25      4.61 o 
  -7   5   6        2.03        5.83      4.64 o 
  -6   5   6        0.01       -0.73      2.22 o 
  -5   5   6        0.81        1.54      2.21 o 
  -4   5   6       25.94       27.61      2.51 o 
  -3   5   6      199.37      198.70      5.64 o 
  -2   5   6       38.52       37.20      2.95 o 
  -1   5   6       21.65       26.79      2.44 o 
   0   5   6       48.62       48.18      3.14 o 
   1   5   6      108.70      105.30      5.34 o 
   2   5   6        9.66        9.90      2.20 o 
   3   5   6       69.12       67.59      5.30 o 
   4   5   6      217.71      218.88     11.67 o 
   5   5   6      389.32      407.72     17.53 o 
   6   5   6        8.07        6.97      3.20 o 
   7   5   6       20.65       14.31      3.91 o 
   8   5   6        6.39       11.53      3.98 o 
  -6   6   6       10.05       14.34      3.84 o 
  -5   6   6        2.09        2.01      4.32 o 
  -4   6   6      216.23      232.59      6.78 o 
  -3   6   6       13.31       12.23      2.19 o 
  -2   6   6        1.16        0.70      1.61 o 
  -1   6   6       35.12       32.73      3.63 o 
   0   6   6       12.84       11.96      4.07 o 
   1   6   6       79.86       89.30      6.53 o 
   2   6   6        5.30        0.79      2.26 o 
   3   6   6       13.27       15.52      3.33 o 
   4   6   6        1.20        1.47      2.39 o 
   5   6   6       99.91      109.59      7.69 o 
   6   6   6        8.66        2.04      2.57 o 
  -3   7   6      158.96      179.09     10.00 o 
  -2   7   6        0.03       -0.73      2.15 o 
  -1   7   6        1.32        1.97      2.84 o 
   0   7   6       61.73       67.75      5.51 o 
   1   7   6       69.28       63.68      5.41 o 
   2   7   6        0.43        1.32      2.69 o 
   3   7   6      161.24      165.70     10.58 o 
 -11   1   7        0.33       -3.59      3.59 o 
 -10   1   7       10.25        6.50      3.73 o 
  -9   1   7        1.20       -0.34      2.17 o 
  -8   1   7       94.35       91.93      6.44 o 
  -7   1   7      189.35      185.12      8.98 o 
  -6   1   7        1.51        1.91      1.64 o 
  -5   1   7        1.91        4.79      1.41 o 
  -4   1   7      441.53      509.65      8.02 o 
  -3   1   7      212.03      234.56      5.00 o 
  -2   1   7      272.12      315.18      5.59 o 
  -1   1   7      360.16      376.10      5.03 o 
   0   1   7      165.55      166.43      3.26 o 
   1   1   7      315.14      314.21      5.98 o 
   2   1   7     5442.40     5454.18     81.67 o 
   3   1   7     1788.99     1797.29     23.33 o 
   4   1   7      620.59      651.05      9.90 o 
   5   1   7      256.75      241.28      5.15 o 
   6   1   7       55.46       53.28      3.17 o 
   7   1   7        9.11       11.57      2.94 o 
   8   1   7      105.37      114.90      7.21 o 
   9   1   7      422.08      429.52     13.02 o 
  10   1   7      136.73      144.18     11.22 o 
  11   1   7        5.07        5.34      4.02 o 
 -11   2   7       57.97       63.52     12.83 o 
 -10   2   7        5.71        3.63      4.31 o 
  -9   2   7       38.48       31.61      8.67 o 
  -8   2   7      275.14      224.71     16.51 o 
  -7   2   7       21.40       22.94      4.30 o 
  -6   2   7       84.63      103.07      5.98 o 
  -5   2   7      246.86      296.12      6.62 o 
  -4   2   7      592.99      630.06      8.35 o 
  -3   2   7      108.15      123.37      4.76 o 
  -2   2   7        0.59       -0.25      0.61 o 
  -1   2   7     1390.59     1443.00     19.17 o 
   0   2   7     1113.04     1086.17     15.87 o 
   1   2   7      190.38      195.93      4.94 o 
   2   2   7      134.93      157.92      4.86 o 
   3   2   7       15.76       22.04      2.24 o 
   4   2   7        4.69        1.17      1.05 o 
   5   2   7      351.28      345.32     11.23 o 
   6   2   7      214.48      211.81      6.84 o 
   7   2   7      560.51      556.49     12.70 o 
   8   2   7      147.08      154.36      6.44 o 
   9   2   7        0.05        2.17      2.68 o 
  10   2   7       27.47       24.38      7.16 o 
  11   2   7       21.47       19.24      7.20 o 
 -10   3   7        1.15        0.01      5.44 o 
  -9   3   7       33.68       29.89      8.85 o 
  -8   3   7       21.61       11.83      4.49 o 
  -7   3   7       10.26        9.08      3.65 o 
  -6   3   7      574.92      542.23     12.25 o 
  -5   3   7      102.31      125.75     11.30 o 
  -4   3   7      151.09      161.42      4.05 o 
  -3   3   7        0.20       -0.22      0.85 o 
  -2   3   7        0.80        1.25      1.00 o 
  -1   3   7      839.70      914.03     12.75 o 
   0   3   7       77.78       82.38      2.29 o 
   1   3   7      625.51      637.13     10.45 o 
   2   3   7       10.51        6.33      2.17 o 
   3   3   7      329.76      317.09      8.52 o 
   4   3   7       44.33       35.55      3.21 o 
   5   3   7       20.35       12.17      4.26 o 
   6   3   7      145.69      148.67      7.41 o 
   7   3   7       41.93       39.81      3.79 o 
   8   3   7       43.26       47.60      4.41 o 
   9   3   7       81.63       85.48      9.42 o 
  10   3   7        6.89        8.05      9.37 o 
 -10   4   7        0.66        8.44      6.81 o 
  -9   4   7       60.92       56.47     15.40 o 
  -8   4   7       37.22       36.84      6.60 o 
  -7   4   7        5.57        8.53      3.91 o 
  -6   4   7      113.39      119.78      6.24 o 
  -5   4   7       25.80       24.61      3.11 o 
  -4   4   7       31.69       21.35      2.02 o 
  -3   4   7      131.55      135.00      4.37 o 
  -2   4   7        1.21        0.87      1.17 o 
  -1   4   7       10.40       11.53      1.72 o 
   0   4   7        0.27        2.32      0.93 o 
   1   4   7        7.33        4.61      1.20 o 
   2   4   7      190.06      179.38      8.66 o 
   3   4   7       18.45       20.51      3.21 o 
   4   4   7      250.08      228.37      9.13 o 
   5   4   7       12.28       12.45      3.23 o 
   6   4   7       24.70       22.29      5.00 o 
   7   4   7       98.52       96.19     11.29 o 
   8   4   7       67.88       69.71      6.85 o 
   9   4   7      165.01      184.07     10.21 o 
  -8   5   7       86.47       98.91     14.80 o 
  -7   5   7       40.34       40.55      7.32 o 
  -6   5   7        9.08        9.74      2.86 o 
  -5   5   7       19.13       16.15      2.82 o 
  -4   5   7        1.23        2.51      1.43 o 
  -3   5   7      205.87      195.36      5.56 o 
  -2   5   7        1.01        0.90      1.34 o 
  -1   5   7      282.44      273.02      6.54 o 
   0   5   7        7.21        5.80      2.21 o 
   1   5   7      238.32      232.81      7.29 o 
   2   5   7       64.00       67.60      5.31 o 
   3   5   7      107.16      110.94      7.15 o 
   4   5   7      107.77      120.64      7.17 o 
   5   5   7        6.06        2.34      5.13 o 
   6   5   7       28.09       36.68      7.43 o 
   7   5   7       35.94       42.43      4.87 o 
   8   5   7      121.79      119.97      9.53 o 
  -6   6   7       13.82       16.56      5.59 o 
  -5   6   7       24.25       29.50      3.86 o 
  -4   6   7       45.88       42.19      3.57 o 
  -3   6   7        9.97       12.74      2.36 o 
  -2   6   7       24.15       22.85      2.99 o 
  -1   6   7       65.79       61.29      4.84 o 
   0   6   7        1.56        0.89      1.96 o 
   1   6   7       33.17       34.97      4.30 o 
   2   6   7       31.47       23.18      3.63 o 
   3   6   7        8.00        6.36      2.51 o 
   4   6   7       44.75       55.79      5.60 o 
   5   6   7       43.23       47.90      5.25 o 
   6   6   7        0.69        0.87      4.63 o 
  -3   7   7       35.62       33.88      4.22 o 
  -2   7   7       32.87       27.65      4.01 o 
  -1   7   7        1.88        1.78      2.73 o 
   0   7   7       22.53       16.26      3.29 o 
   1   7   7       15.43       18.72      4.56 o 
   2   7   7       32.28       23.45      5.11 o 
   3   7   7       19.41       24.41      6.01 o 
 -11   0   8       84.13       90.33     13.88 o 
 -10   0   8       81.40       62.74     11.28 o 
  -9   0   8       48.19       33.60      8.43 o 
  -8   0   8        8.80       10.09      5.50 o 
  -7   0   8      208.25      195.92     14.39 o 
  -6   0   8      912.65      842.92     33.55 o 
  -5   0   8      586.24      315.17     15.95 o 
  -4   0   8       20.62       15.63      5.71 o 
  -3   0   8      874.66      961.57     19.31 o 
  -2   0   8     6104.16     6626.84    138.72 o 
  -1   0   8       21.19       12.06      1.16 o 
   0   0   8      804.90      841.69     16.15 o 
   1   0   8       52.93       46.96      2.13 o 
   2   0   8     1070.50     1050.34     22.00 o 
   3   0   8      131.87      124.69      5.16 o 
   4   0   8     2488.05     2513.07     45.73 o 
   5   0   8     1928.67     1903.31     54.16 o 
   6   0   8      794.22      801.05     17.72 o 
   7   0   8      117.28      113.30      5.54 o 
   8   0   8       39.63       36.48      3.76 o 
   9   0   8        0.93        5.94      2.35 o 
  10   0   8      134.86      146.01     17.28 o 
  11   0   8      686.66      754.23     39.17 o 
 -11   1   8       75.24       79.79      9.32 o 
 -10   1   8        6.18       12.58      3.57 o 
  -9   1   8       12.63       13.10      3.34 o 
  -8   1   8        8.10        8.68      2.66 o 
  -7   1   8       48.81       48.14      5.39 o 
  -6   1   8      229.94      231.68      8.08 o 
  -5   1   8        8.80        5.89      1.82 o 
  -4   1   8        4.62        5.86      0.88 o 
  -3   1   8      493.85      511.82     17.61 o 
  -2   1   8     3186.05     3390.48     42.71 o 
  -1   1   8      487.79      506.74      9.44 o 
   0   1   8       72.99       82.43      2.72 o 
   1   1   8       88.07      121.75      2.96 o 
   2   1   8      246.29      296.92      5.97 o 
   3   1   8        0.02        0.99      0.71 o 
   4   1   8       22.01       23.56      1.62 o 
   5   1   8       46.76       47.58      2.49 o 
   6   1   8       73.69       68.99      3.14 o 
   7   1   8      251.14      260.50      7.07 o 
   8   1   8       32.34       34.50      4.20 o 
   9   1   8       39.23       43.53      4.81 o 
  10   1   8        7.57       10.98      4.56 o 
  11   1   8       43.87       29.39      6.43 o 
 -11   2   8       23.45       25.15     11.30 o 
 -10   2   8       16.92        6.75      7.38 o 
  -9   2   8       13.05        2.25      5.39 o 
  -8   2   8      104.88       86.98     12.10 o 
  -7   2   8      684.30      653.84     16.90 o 
  -6   2   8      474.50      477.13     22.08 o 
  -5   2   8      447.93      459.46      8.78 o 
  -4   2   8      132.87      134.15      3.38 o 
  -3   2   8      847.39      949.60     13.64 o 
  -2   2   8      171.93      209.31      4.46 o 
  -1   2   8       82.01       76.39      3.13 o 
   0   2   8      978.00     1056.41     13.55 o 
   1   2   8      128.82      116.48      3.74 o 
   2   2   8     1380.37     1464.19     22.20 o 
   3   2   8       92.73      108.25      4.49 o 
   4   2   8        6.38        4.44      1.47 o 
   5   2   8       10.78        7.82      2.31 o 
   6   2   8      209.47      181.21      6.34 o 
   7   2   8      315.87      301.77      8.66 o 
   8   2   8        0.43        1.89      1.76 o 
   9   2   8        7.01       10.34      3.42 o 
  10   2   8       17.56       16.33      4.99 o 
  11   2   8       30.95       26.57      6.14 o 
 -10   3   8        1.57        1.74      5.71 o 
  -9   3   8        0.00        2.75      3.69 o 
  -8   3   8        0.16        0.39      3.27 o 
  -7   3   8      100.91      112.89      9.63 o 
  -6   3   8      453.33      443.14      9.73 o 
  -5   3   8       45.15       34.36      3.22 o 
  -4   3   8        5.67        9.52      1.36 o 
  -3   3   8       10.32        9.55      1.33 o 
  -2   3   8      428.71      444.28      8.00 o 
  -1   3   8      465.69      454.77      7.57 o 
   0   3   8      101.21      105.65      3.41 o 
   1   3   8      237.71      255.86      5.95 o 
   2   3   8      921.03      894.15     17.32 o 
   3   3   8      193.50      186.11      6.35 o 
   4   3   8      460.42      448.12     10.90 o 
   5   3   8       15.12       12.09      2.30 o 
   6   3   8      425.79      415.97     10.92 o 
   7   3   8       11.79        7.71      2.19 o 
   8   3   8       15.07       11.08      2.71 o 
   9   3   8       51.69       55.02      6.46 o 
  10   3   8       45.05       47.02      5.99 o 
  -9   4   8        0.89        2.00      4.55 o 
  -8   4   8       31.50       31.24      6.23 o 
  -7   4   8       17.97       16.34      4.30 o 
  -6   4   8      108.44       97.84      5.96 o 
  -5   4   8       30.11       36.24      4.34 o 
  -4   4   8      314.24      276.16      6.10 o 
  -3   4   8      135.47      129.26      4.37 o 
  -2   4   8       18.44       17.13      1.96 o 
  -1   4   8        0.02        1.14      0.97 o 
   0   4   8       18.45       18.87      2.16 o 
   1   4   8      496.63      524.42     11.29 o 
   2   4   8      151.73      147.18      7.16 o 
   3   4   8      858.71      830.87     27.62 o 
   4   4   8        8.07       10.75      2.89 o 
   5   4   8       89.72      100.81      8.51 o 
   6   4   8      150.74      160.71      7.25 o 
   7   4   8      143.78      163.15      7.39 o 
   8   4   8      179.12      164.02      7.68 o 
   9   4   8        0.11       -2.81      3.15 o 
  -8   5   8       68.42       76.35      9.93 o 
  -7   5   8        3.19        3.07      4.47 o 
  -6   5   8      108.47      112.95      8.56 o 
  -5   5   8       32.16       35.88      4.20 o 
  -4   5   8        2.09        3.21      1.52 o 
  -3   5   8       85.77       70.50      3.91 o 
  -2   5   8       56.68       58.28      3.49 o 
  -1   5   8       19.96       18.81      2.37 o 
   0   5   8        0.24       -0.02      1.30 o 
   1   5   8       24.98       24.78      3.01 o 
   2   5   8      106.63      102.91      6.51 o 
   3   5   8      413.93      407.27     11.83 o 
   4   5   8        4.45        4.83      2.23 o 
   5   5   8        0.07       -2.04      2.43 o 
   6   5   8       66.88       65.05      6.56 o 
   7   5   8       40.65       49.39      5.80 o 
   8   5   8       22.78       12.25      4.18 o 
  -6   6   8       46.63       56.94      6.57 o 
  -5   6   8        0.22        0.76      2.57 o 
  -4   6   8        8.00        5.38      2.64 o 
  -3   6   8       68.72       71.20      5.07 o 
  -2   6   8        4.74        0.50      1.74 o 
  -1   6   8        5.05        4.54      2.17 o 
   0   6   8       47.52       51.49      4.98 o 
   1   6   8        3.97        4.21      2.43 o 
   2   6   8       58.16       56.91      5.49 o 
   3   6   8       35.66       33.73      5.38 o 
   4   6   8       93.76      105.49      9.65 o 
   5   6   8       16.03       11.09      4.66 o 
   6   6   8       32.66       36.33      4.74 o 
  -3   7   8       66.47       68.62     11.35 o 
  -2   7   8      212.18      199.15     10.70 o 
  -1   7   8        0.27        2.71      2.32 o 
   0   7   8       46.04       48.84      5.94 o 
   1   7   8        7.35        5.08      3.64 o 
   2   7   8        7.62        4.98      4.87 o 
 -11   1   9       35.05       30.43      6.92 o 
 -10   1   9      102.34       95.05      7.65 o 
  -9   1   9        9.51       15.14      3.65 o 
  -8   1   9       18.11       27.68      4.68 o 
  -7   1   9       13.00        7.52      2.76 o 
  -6   1   9       42.08       41.53      4.06 o 
  -5   1   9      272.81      304.94      9.58 o 
  -4   1   9      233.60      231.61      6.87 o 
  -3   1   9     1019.79     1088.41     18.40 o 
  -2   1   9      430.46      509.06      6.72 o 
  -1   1   9      168.02      170.14      4.18 o 
   0   1   9     1072.99     1088.12     14.68 o 
   1   1   9      283.81      263.68      4.95 o 
   2   1   9       63.28       63.61      2.37 o 
   3   1   9        7.01        5.20      1.04 o 
   4   1   9        7.37       11.60      1.49 o 
   5   1   9      102.14      108.51      3.46 o 
   6   1   9        0.52       -0.28      1.02 o 
   7   1   9       92.03       97.60      4.38 o 
   8   1   9      118.16      132.92      5.71 o 
   9   1   9       22.76       27.56      3.22 o 
  10   1   9        2.31        2.79      3.64 o 
  11   1   9       30.65       16.69      7.32 o 
 -11   2   9       17.10        1.59      6.13 o 
 -10   2   9       37.39       44.99     10.57 o 
  -9   2   9      363.09      346.77     22.24 o 
  -8   2   9        0.48        3.87      4.74 o 
  -7   2   9        7.38        3.68      2.35 o 
  -6   2   9       75.73       64.86      5.12 o 
  -5   2   9       88.50       80.06      3.21 o 
  -4   2   9      953.45      979.73     14.23 o 
  -3   2   9      290.57      304.09      6.59 o 
  -2   2   9        2.68        4.53      1.16 o 
  -1   2   9        0.32        1.02      0.60 o 
   0   2   9       99.52      102.05      3.01 o 
   1   2   9       16.72       18.95      1.76 o 
   2   2   9      637.38      654.00     11.60 o 
   3   2   9       13.63       13.11      1.89 o 
   4   2   9      186.28      186.37      5.98 o 
   5   2   9      196.81      218.30      6.79 o 
   6   2   9        2.73        3.52      1.52 o 
   7   2   9        1.70        1.23      1.48 o 
   8   2   9       68.15       72.87      5.12 o 
   9   2   9      122.35      126.83     12.47 o 
  10   2   9        2.03        3.88      2.88 o 
  11   2   9       46.56       55.94     10.34 o 
 -10   3   9       44.12       43.15      9.82 o 
  -9   3   9       16.76       16.66      4.99 o 
  -8   3   9        3.04        4.39      4.04 o 
  -7   3   9       18.06       19.44      4.78 o 
  -6   3   9      377.09      312.25      8.89 o 
  -5   3   9        1.71        0.80      1.35 o 
  -4   3   9       27.16       16.49      1.80 o 
  -3   3   9      123.55      119.05      3.75 o 
  -2   3   9      292.28      277.72      5.96 o 
  -1   3   9     1001.80     1038.25     15.59 o 
   0   3   9       73.41       85.79      3.21 o 
   1   3   9       21.99       26.30      3.05 o 
   2   3   9        1.79        0.71      1.69 o 
   3   3   9        0.09        1.23      1.40 o 
   4   3   9       18.56       17.02      2.80 o 
   5   3   9       12.28       12.19      2.50 o 
   6   3   9       36.98       37.71      4.25 o 
   7   3   9      140.03      154.44      6.61 o 
   8   3   9       16.47       17.63      3.10 o 
   9   3   9       10.55       15.17      4.84 o 
  10   3   9       14.65       16.31      4.34 o 
  -9   4   9        3.32        3.04     14.07 o 
  -8   4   9        3.48        7.37      3.94 o 
  -7   4   9        1.82        1.36      3.49 o 
  -6   4   9      109.81       94.21      5.66 o 
  -5   4   9        1.03        1.60      1.56 o 
  -4   4   9      242.13      218.27      5.40 o 
  -3   4   9        5.32        7.61      1.60 o 
  -2   4   9        1.18        0.39      0.95 o 
  -1   4   9        5.54        4.57      1.23 o 
   0   4   9       58.62       56.28      4.24 o 
   1   4   9       82.49      106.81      6.70 o 
   2   4   9       43.94       47.31      5.31 o 
   3   4   9       12.85        5.94      2.34 o 
   4   4   9      105.06      104.25      5.90 o 
   5   4   9        7.66        9.75      2.32 o 
   6   4   9       92.34      110.81      6.80 o 
   7   4   9        3.50        4.46      2.08 o 
   8   4   9      406.34      427.45     12.51 o 
   9   4   9       26.22       27.39      5.99 o 
  -8   5   9        0.57       -0.88      6.60 o 
  -7   5   9        7.96        1.15      4.46 o 
  -6   5   9       63.08       62.78      5.56 o 
  -5   5   9        1.50        1.31      2.05 o 
  -4   5   9       58.53       60.16      4.79 o 
  -3   5   9        0.46        1.44      1.37 o 
  -2   5   9       34.97       25.87      2.43 o 
  -1   5   9       57.98       45.20      3.51 o 
   0   5   9        3.04        4.45      2.75 o 
   1   5   9       40.65       29.89      3.73 o 
   2   5   9        1.99        2.61      1.99 o 
   3   5   9        2.04        2.37      1.99 o 
   4   5   9       29.87       36.85     10.76 o 
   5   5   9      124.70      106.86      8.13 o 
   6   5   9      168.51      168.82      8.97 o 
   7   5   9       14.99       24.22      3.73 o 
   8   5   9        0.93        3.53      3.34 o 
  -6   6   9       34.90       48.70      4.91 o 
  -5   6   9        0.79        7.59      2.59 o 
  -4   6   9        7.09        3.54      2.54 o 
  -3   6   9        1.86       -0.27      1.93 o 
  -2   6   9      144.99      145.75      6.53 o 
  -1   6   9      105.17      102.95      6.21 o 
   0   6   9      144.43      142.07      9.53 o 
   1   6   9       48.71       48.30      5.12 o 
   2   6   9       43.28       48.04      7.31 o 
   3   6   9        0.79       -0.30      2.20 o 
   4   6   9        8.36        7.51      4.08 o 
   5   6   9      151.19      161.09      8.48 o 
   6   6   9       12.31        5.79      3.60 o 
  -2   7   9       89.35       94.22      6.89 o 
  -1   7   9        0.06       -0.57      3.06 o 
   0   7   9        7.86       11.31      4.19 o 
   1   7   9       98.19      109.53      9.39 o 
   2   7   9        2.58        0.76      3.44 o 
 -11   0  10        0.47        0.80      3.26 o 
 -10   0  10       21.87       29.53      5.50 o 
  -9   0  10      380.90      387.51     40.83 o 
  -8   0  10      167.38      175.31     15.58 o 
  -7   0  10        9.65        6.97      2.68 o 
  -6   0  10        0.82        0.41      1.46 o 
  -5   0  10      142.54      126.69      6.72 o 
  -4   0  10      182.46      208.69      9.68 o 
  -3   0  10      379.57      381.53      9.65 o 
  -2   0  10       66.03       76.07      2.80 o 
  -1   0  10      645.30      699.42     12.28 o 
   0   0  10     6693.87     7399.50    127.41 o 
   1   0  10     1950.51     2073.39     39.80 o 
   2   0  10      246.78      229.68      6.39 o 
   3   0  10      114.95      128.34      4.53 o 
   4   0  10     2575.34     2574.83     47.00 o 
   5   0  10      153.57      144.64      8.11 o 
   6   0  10      203.07      202.24      7.14 o 
   7   0  10      271.16      265.25      8.69 o 
   8   0  10       68.81       84.97      5.47 o 
   9   0  10       66.98       71.74      8.52 o 
  10   0  10       91.71       96.13     14.09 o 
 -11   1  10       21.81       19.64      6.19 o 
 -10   1  10      296.09      300.78     12.49 o 
  -9   1  10      216.12      205.95      9.25 o 
  -8   1  10      162.51      157.07      9.08 o 
  -7   1  10       11.41        5.58      2.61 o 
  -6   1  10       88.15       81.65      5.26 o 
  -5   1  10      863.10      865.30     16.89 o 
  -4   1  10     1925.15     1923.53     31.02 o 
  -3   1  10      134.74      162.66      4.49 o 
  -2   1  10        0.82        1.36      0.58 o 
  -1   1  10     2396.34     2652.71     33.66 o 
   0   1  10     2148.48     2355.51     30.04 o 
   1   1  10      261.43      255.80      4.95 o 
   2   1  10       35.27       45.19      2.35 o 
   3   1  10       76.53       67.17      2.94 o 
   4   1  10      958.99      966.96     16.06 o 
   5   1  10       64.64       67.09      2.83 o 
   6   1  10      141.41      152.60      5.03 o 
   7   1  10       91.54       91.47      4.26 o 
   8   1  10      384.96      393.27     10.28 o 
   9   1  10      233.49      244.72      8.19 o 
  10   1  10       10.36        9.04      2.96 o 
  11   1  10        1.98        0.55      5.76 o 
 -11   2  10      233.32      215.25     13.64 o 
 -10   2  10       76.84       78.60     13.09 o 
  -9   2  10       35.77       33.19      9.16 o 
  -8   2  10       44.34       58.59      7.22 o 
  -7   2  10        6.74        9.37      3.40 o 
  -6   2  10        3.81        9.81      2.23 o 
  -5   2  10        0.01       -0.80      0.89 o 
  -4   2  10       16.24       15.18      1.78 o 
  -3   2  10       75.31       67.69      2.81 o 
  -2   2  10       73.41       64.59      2.35 o 
  -1   2  10        1.16       -0.12      0.69 o 
   0   2  10      748.21      761.82     11.56 o 
   1   2  10      386.60      398.05      7.09 o 
   2   2  10       90.11      100.70      3.73 o 
   3   2  10      297.16      302.90      9.73 o 
   4   2  10       60.34       69.20      4.14 o 
   5   2  10       54.74       45.64      3.60 o 
   6   2  10      191.78      190.87      6.61 o 
   7   2  10       14.13       13.82      2.70 o 
   8   2  10       21.84       20.98      3.03 o 
   9   2  10       37.71       40.76      4.27 o 
  10   2  10       13.53        8.62      3.30 o 
  11   2  10        2.06        8.38      4.85 o 
 -10   3  10       81.26      111.43     14.08 o 
  -9   3  10        6.06        3.15      4.05 o 
  -8   3  10       43.02       31.34      6.10 o 
  -7   3  10      207.08      179.06     14.09 o 
  -6   3  10       18.70        5.94      2.51 o 
  -5   3  10      415.37      354.14      9.24 o 
  -4   3  10       25.49       20.97      2.57 o 
  -3   3  10        0.17        0.54      1.20 o 
  -2   3  10        6.95        6.26      1.47 o 
  -1   3  10       20.67       18.00      1.50 o 
   0   3  10        0.01        0.35      1.03 o 
   1   3  10        1.56        1.82      1.15 o 
   2   3  10       35.25       31.52      2.80 o 
   3   3  10       37.13       39.20      3.85 o 
   4   3  10        9.17       11.19      2.57 o 
   5   3  10      148.27      134.94      5.77 o 
   6   3  10        0.51       -0.34      1.54 o 
   7   3  10        6.98        8.82      2.36 o 
   8   3  10      125.16      137.68      6.86 o 
   9   3  10       29.27       30.59      6.13 o 
  10   3  10       41.52       64.72      6.91 o 
  -9   4  10        5.46       10.66      4.93 o 
  -8   4  10        0.54       -2.22      6.94 o 
  -7   4  10       21.17       20.37      5.34 o 
  -6   4  10        5.97        5.65      2.09 o 
  -5   4  10       18.74       12.49      2.28 o 
  -4   4  10      108.11      100.16      7.01 o 
  -3   4  10       79.04       64.49      3.57 o 
  -2   4  10       38.07       41.64      3.54 o 
  -1   4  10       16.81       17.57      1.57 o 
   0   4  10       68.84       82.21      4.61 o 
   1   4  10        5.32        3.97      1.62 o 
   2   4  10      290.63      250.55     14.19 o 
   3   4  10        0.41       -0.79      1.50 o 
   4   4  10      254.40      243.05      8.40 o 
   5   4  10        9.78       11.68      2.66 o 
   6   4  10        1.39        6.77      2.37 o 
   7   4  10       15.36       23.22      3.86 o 
   8   4  10        0.00        3.63      2.25 o 
   9   4  10       79.37       83.52      7.76 o 
  -8   5  10       14.61       12.92     10.50 o 
  -7   5  10       16.98       16.69      5.82 o 
  -6   5  10       97.22       88.56     10.28 o 
  -5   5  10        0.24        1.70      2.09 o 
  -4   5  10      148.90      162.63      7.89 o 
  -3   5  10       10.38       10.39      2.08 o 
  -2   5  10      343.46      319.07      8.01 o 
  -1   5  10       42.09       34.33      3.53 o 
   0   5  10        4.04        0.98      1.73 o 
   1   5  10      231.08      206.15     10.37 o 
   2   5  10       68.42       56.32      5.58 o 
   3   5  10      138.63      129.38      8.33 o 
   4   5  10       28.80       31.82      4.84 o 
   5   5  10        6.95        5.61      3.16 o 
   6   5  10       67.93       76.15      6.15 o 
   7   5  10       24.18       29.21      4.18 o 
   8   5  10       28.45       34.14      4.57 o 
  -6   6  10      377.04      418.68     24.05 o 
  -5   6  10       24.70       22.53      3.89 o 
  -4   6  10        5.17        0.83      2.50 o 
  -3   6  10        0.47        0.52      2.86 o 
  -2   6  10        1.04        1.91      1.93 o 
  -1   6  10      250.85      230.66      9.42 o 
   0   6  10       51.77       51.51      7.91 o 
   1   6  10       39.34       41.38      6.24 o 
   2   6  10       28.91       31.12      4.45 o 
   3   6  10        1.15        1.06      2.28 o 
   4   6  10       61.63       64.85      6.06 o 
   5   6  10      152.61      151.89     10.05 o 
   6   6  10        0.68       -3.02      3.02 o 
  -2   7  10        2.93        1.22      4.63 o 
  -1   7  10        0.45        3.41      2.84 o 
   0   7  10       28.50       35.87      6.15 o 
   1   7  10       77.43       79.27      8.11 o 
 -11   1  11       37.64       34.17      7.01 o 
 -10   1  11      212.16      210.23     10.02 o 
  -9   1  11       77.06       88.21     11.44 o 
  -8   1  11        5.83        5.41      3.29 o 
  -7   1  11      782.69      790.49     24.28 o 
  -6   1  11       13.52       11.56      2.72 o 
  -5   1  11       38.46       29.98      2.98 o 
  -4   1  11       20.36       19.09      1.53 o 
  -3   1  11      342.46      351.49      5.58 o 
  -2   1  11      707.51      789.44     10.70 o 
  -1   1  11      273.04      287.22      6.92 o 
   0   1  11      545.03      621.23      9.40 o 
   1   1  11      271.44      331.58      6.07 o 
   2   1  11      162.03      178.35      4.12 o 
   3   1  11      417.92      445.41      8.46 o 
   4   1  11      150.10      140.32      4.92 o 
   5   1  11        0.09        1.30      1.11 o 
   6   1  11      325.35      319.56      7.94 o 
   7   1  11       25.05       23.64      2.74 o 
   8   1  11      162.16      160.91      6.34 o 
   9   1  11       22.30       25.01      4.71 o 
  10   1  11       78.11       77.28      7.89 o 
  11   1  11       12.53       10.76      6.94 o 
 -11   2  11       46.12       42.67     11.80 o 
 -10   2  11      307.21      292.95     21.91 o 
  -9   2  11        0.06       -0.43      5.15 o 
  -8   2  11       14.82       12.00      4.52 o 
  -7   2  11       40.52       34.65      8.67 o 
  -6   2  11       33.62       40.17      4.12 o 
  -5   2  11      384.33      408.17      8.41 o 
  -4   2  11      152.71      148.70      5.58 o 
  -3   2  11       25.82       32.45      1.80 o 
  -2   2  11       31.28       34.98      2.59 o 
  -1   2  11       81.36       77.54      4.13 o 
   0   2  11       51.58       53.62      2.46 o 
   1   2  11     1391.86     1349.00     18.90 o 
   2   2  11      551.80      542.88     10.35 o 
   3   2  11        8.50       10.98      1.88 o 
   4   2  11       69.86       70.96      4.29 o 
   5   2  11        8.10        6.27      1.81 o 
   6   2  11        0.83        1.49      1.40 o 
   7   2  11        0.17        2.05      1.99 o 
   8   2  11       79.75       86.71      5.69 o 
   9   2  11       24.86       19.87      3.25 o 
  10   2  11        8.25       11.42      4.71 o 
 -10   3  11       24.27       31.90      7.14 o 
  -9   3  11       54.33       87.24     13.75 o 
  -8   3  11       11.21        8.22      4.19 o 
  -7   3  11       44.47       23.56      5.35 o 
  -6   3  11       22.35       18.20      3.49 o 
  -5   3  11       75.88       59.27      4.48 o 
  -4   3  11       12.79       14.24      2.30 o 
  -3   3  11       65.25       61.21      3.60 o 
  -2   3  11      258.24      264.83      5.48 o 
  -1   3  11        0.09       -0.70      1.19 o 
   0   3  11       23.16       21.21      2.88 o 
   1   3  11        2.78        1.76      1.08 o 
   2   3  11       16.26       15.94      2.11 o 
   3   3  11       13.72        5.51      1.66 o 
   4   3  11      254.10      246.65      8.83 o 
   5   3  11      383.52      339.20      9.55 o 
   6   3  11       12.90        7.72      2.27 o 
   7   3  11       14.63       15.84      2.81 o 
   8   3  11       83.74      105.03      6.61 o 
   9   3  11        3.33        5.64      2.68 o 
  10   3  11       53.03       67.12      7.00 o 
  -9   4  11       89.61      105.64     11.19 o 
  -8   4  11        1.10        1.70      4.23 o 
  -7   4  11       51.38       66.19     13.03 o 
  -6   4  11       18.61       14.31      7.28 o 
  -5   4  11       52.66       51.32      3.86 o 
  -4   4  11      547.31      466.94     11.87 o 
  -3   4  11       13.64       15.18      2.37 o 
  -2   4  11       45.28       38.44      4.38 o 
  -1   4  11        0.17        0.01      0.95 o 
   0   4  11      125.09      131.21      5.41 o 
   1   4  11       14.65       11.95      2.42 o 
   2   4  11        2.21        2.17      2.33 o 
   3   4  11       74.00       54.25      4.58 o 
   4   4  11        0.23        0.85      1.63 o 
   5   4  11        1.91        4.16      2.08 o 
   6   4  11       11.72       10.47      2.98 o 
   7   4  11       98.74       94.05      6.53 o 
   8   4  11        9.88       12.18      3.26 o 
   9   4  11       10.56       10.72      3.79 o 
  -8   5  11       69.37       54.09      9.12 o 
  -7   5  11       25.74       24.15      6.39 o 
  -6   5  11        0.35        2.03      2.41 o 
  -5   5  11      168.63      169.04      7.90 o 
  -4   5  11        5.60        1.38      2.06 o 
  -3   5  11       88.43       89.99      5.04 o 
  -2   5  11       92.75       80.85      5.32 o 
  -1   5  11        0.06        1.65      1.78 o 
   0   5  11      121.89      121.48      5.99 o 
   1   5  11        9.81        9.56      2.69 o 
   2   5  11       54.94       40.86      4.41 o 
   3   5  11      123.80      133.09      8.40 o 
   4   5  11        0.57       -2.73      4.47 o 
   5   5  11      122.90      128.17      7.76 o 
   6   5  11        0.34        2.74      2.26 o 
   7   5  11        8.77        6.94      2.92 o 
   8   5  11        1.16        4.16      2.68 o 
  -6   6  11       43.60       39.03      4.57 o 
  -5   6  11       39.62       33.72      4.65 o 
  -4   6  11       51.76       49.04      5.28 o 
  -3   6  11       29.12       26.11      3.88 o 
  -2   6  11       55.87       54.65      5.67 o 
  -1   6  11       39.90       34.65      4.69 o 
   0   6  11       74.74       63.28      5.90 o 
   1   6  11        1.33        1.23      2.41 o 
   2   6  11       47.70       50.49      5.44 o 
   3   6  11      134.01      153.41      8.62 o 
   4   6  11        3.20        2.13      2.58 o 
   5   6  11       63.89       68.06      7.44 o 
  -1   7  11       12.64        4.23      6.25 o 
   0   7  11       52.93       58.83      7.41 o 
   1   7  11       16.33       12.17      7.02 o 
 -11   0  12        2.95        0.15      3.27 o 
 -10   0  12        6.19        2.46      3.05 o 
  -9   0  12       35.91       30.13      5.34 o 
  -8   0  12     2989.75     3316.52    104.57 o 
  -7   0  12      792.48      814.15     32.12 o 
  -6   0  12      753.22      784.86     30.09 o 
  -5   0  12      411.25      401.89     13.35 o 
  -4   0  12      363.79      361.23     10.10 o 
  -3   0  12     1383.11     1606.49     26.18 o 
  -2   0  12     2573.74     2814.44     43.56 o 
  -1   0  12     4321.44     4851.61     72.84 o 
   0   0  12        7.68       16.65      6.20 o 
   1   0  12     3046.08     3357.05     51.77 o 
   2   0  12      128.96      139.24      4.96 o 
   3   0  12     1050.15      990.48     36.65 o 
   4   0  12      296.51      309.02      8.48 o 
   5   0  12      443.51      424.06     10.90 o 
   6   0  12      586.67      576.54     14.09 o 
   7   0  12       19.64       25.51     10.35 o 
   8   0  12       10.04        7.52      2.90 o 
   9   0  12       26.59       45.12      9.78 o 
  10   0  12      159.36      209.86     14.46 o 
 -11   1  12      130.49      140.72     15.02 o 
 -10   1  12      216.57      220.21     15.13 o 
  -9   1  12      285.58      309.12     14.22 o 
  -8   1  12      165.19      154.15      9.28 o 
  -7   1  12       13.56       15.51      3.10 o 
  -6   1  12      133.28      135.60      5.27 o 
  -5   1  12        5.25        3.07      1.79 o 
  -4   1  12      108.72      116.45      7.51 o 
  -3   1  12      554.32      543.68      8.60 o 
  -2   1  12       15.80       17.58      1.23 o 
  -1   1  12        0.14        0.51      0.64 o 
   0   1  12       59.52       58.91      2.38 o 
   1   1  12        4.52        2.89      0.93 o 
   2   1  12     1258.96     1290.74     17.99 o 
   3   1  12      833.21      836.38     13.90 o 
   4   1  12       90.09       92.29      6.25 o 
   5   1  12      146.42      142.67      4.69 o 
   6   1  12      626.65      637.38     12.13 o 
   7   1  12      139.47      139.64      5.60 o 
   8   1  12        0.37        0.65      1.61 o 
   9   1  12        7.24        8.99      2.30 o 
  10   1  12        9.91        7.88      4.57 o 
  11   1  12        3.17       -1.40      5.60 o 
 -11   2  12      125.03      132.95     18.26 o 
 -10   2  12       75.40       84.14     14.17 o 
  -9   2  12       88.08       88.34      9.25 o 
  -8   2  12       85.08       76.19      8.57 o 
  -7   2  12      145.96      144.44      9.28 o 
  -6   2  12       29.61       24.18      4.93 o 
  -5   2  12       94.65      104.46      5.58 o 
  -4   2  12      383.21      364.61      6.97 o 
  -3   2  12      445.22      438.53      7.42 o 
  -2   2  12      125.31      131.34      3.62 o 
  -1   2  12      148.59      168.83      4.37 o 
   0   2  12        0.10       -0.22      0.61 o 
   1   2  12       90.05       94.34      4.12 o 
   2   2  12     1311.58     1304.26     18.54 o 
   3   2  12       29.18       37.44      3.21 o 
   4   2  12      342.27      328.01      8.62 o 
   5   2  12      145.06      133.38      5.52 o 
   6   2  12       12.44       10.15      2.37 o 
   7   2  12      197.56      204.52      8.08 o 
   8   2  12       29.84       34.78      3.84 o 
   9   2  12       38.64       39.98      4.10 o 
  10   2  12      168.76      194.42     24.17 o 
 -10   3  12        0.55        3.40      4.75 o 
  -9   3  12        6.47       11.70      5.10 o 
  -8   3  12        1.79        0.59      3.88 o 
  -7   3  12      166.41      155.11     10.25 o 
  -6   3  12       71.94       88.57      6.89 o 
  -5   3  12       25.99       24.82      3.69 o 
  -4   3  12        0.46       -0.68      1.41 o 
  -3   3  12      343.77      350.84      6.85 o 
  -2   3  12      218.09      221.65      5.12 o 
  -1   3  12       48.16       54.60      3.48 o 
   0   3  12      245.79      237.80      6.61 o 
   1   3  12       83.90       89.12      4.51 o 
   2   3  12       61.16       60.83      3.88 o 
   3   3  12        0.56        0.97      1.55 o 
   4   3  12       12.33        6.64      1.79 o 
   5   3  12       10.52       11.59      2.39 o 
   6   3  12       28.79       19.94      3.59 o 
   7   3  12        0.52        1.30      1.85 o 
   8   3  12        5.67        4.46      2.33 o 
   9   3  12        0.13       -0.61      2.21 o 
  10   3  12       79.13       84.81      7.74 o 
  -9   4  12       77.77       95.28     11.01 o 
  -8   4  12        9.58       14.75      5.58 o 
  -7   4  12       51.61       63.82     11.30 o 
  -6   4  12       10.70       10.90      3.63 o 
  -5   4  12        2.69        2.88      1.58 o 
  -4   4  12      107.70      127.91      8.89 o 
  -3   4  12      159.10      137.64      6.05 o 
  -2   4  12       21.55       18.10      1.77 o 
  -1   4  12       18.50       20.90      2.11 o 
   0   4  12       22.35       19.41      2.91 o 
   1   4  12      241.49      193.18      8.24 o 
   2   4  12       14.21       12.02      2.48 o 
   3   4  12      208.20      164.53      6.96 o 
   4   4  12       20.78       12.16      2.62 o 
   5   4  12        2.12        0.34      1.91 o 
   6   4  12        0.26        1.89      2.07 o 
   7   4  12       85.78       98.50      7.55 o 
   8   4  12       33.62       32.38      6.70 o 
   9   4  12       12.91       16.04      4.00 o 
  -8   5  12       56.41       52.78     17.20 o 
  -7   5  12        6.48       -4.14      7.94 o 
  -6   5  12      189.25      195.48     13.27 o 
  -5   5  12      181.32      202.91      8.33 o 
  -4   5  12      261.97      260.24      7.56 o 
  -3   5  12        5.28        3.33      2.59 o 
  -2   5  12        7.99        8.55      1.68 o 
  -1   5  12       12.02        9.98      2.49 o 
   0   5  12        6.76        5.91      2.26 o 
   1   5  12      130.85      120.45      6.57 o 
   2   5  12       55.18       43.72      5.26 o 
   3   5  12        0.04        0.08      2.71 o 
   4   5  12      118.55      124.52      7.66 o 
   5   5  12        8.24        9.09      2.80 o 
   6   5  12       94.77       98.10      7.09 o 
   7   5  12        9.77       10.07      3.09 o 
  -5   6  12       48.94       33.54      4.74 o 
  -4   6  12       24.09       20.96      6.63 o 
  -3   6  12       98.24      101.05      7.39 o 
  -2   6  12       70.54       66.16      6.20 o 
  -1   6  12        2.29        1.21      2.52 o 
   0   6  12       97.82       99.61      7.08 o 
   1   6  12        1.85       -2.09      2.09 o 
   2   6  12       69.49       82.09      8.07 o 
   3   6  12        3.92        6.31      2.84 o 
   4   6  12        7.77       10.21      6.35 o 
   5   6  12       15.05       10.90      3.99 o 
 -11   1  13        4.90        7.03      3.47 o 
 -10   1  13      122.33      112.31      9.93 o 
  -9   1  13      117.19      125.03      7.59 o 
  -8   1  13      335.86      345.03      9.97 o 
  -7   1  13      146.73      143.99      6.55 o 
  -6   1  13      244.14      236.32      8.15 o 
  -5   1  13      499.86      484.18     11.03 o 
  -4   1  13       24.35       17.50      2.06 o 
  -3   1  13       55.88       67.55      3.33 o 
  -2   1  13       37.65       42.16      1.92 o 
  -1   1  13      121.74      127.91      3.18 o 
   0   1  13      262.43      284.28      5.50 o 
   1   1  13     1765.07     1778.32     21.99 o 
   2   1  13      259.96      279.98      5.73 o 
   3   1  13      600.66      638.48     11.42 o 
   4   1  13        0.16        0.35      1.00 o 
   5   1  13       42.06       43.37      3.06 o 
   6   1  13      111.17      107.51      4.28 o 
   7   1  13        7.16        5.27      1.91 o 
   8   1  13       19.85       21.31      2.97 o 
   9   1  13        3.42        3.71      2.39 o 
  10   1  13       14.32       17.68      3.46 o 
  11   1  13        6.59        2.77      5.91 o 
 -10   2  13      130.91      143.66     24.02 o 
  -9   2  13      575.74      590.17     32.23 o 
  -8   2  13       90.27       85.67      8.89 o 
  -7   2  13       23.23       20.30      8.36 o 
  -6   2  13        8.00        7.44      2.57 o 
  -5   2  13        9.70       11.76      1.81 o 
  -4   2  13      214.22      217.51      5.17 o 
  -3   2  13      343.39      336.99      5.96 o 
  -2   2  13      199.48      186.99      4.63 o 
  -1   2  13      330.63      310.69      6.05 o 
   0   2  13       64.91       69.49      2.68 o 
   1   2  13       81.86       92.65      3.29 o 
   2   2  13      131.26      132.12      3.88 o 
   3   2  13      335.52      347.86      8.90 o 
   4   2  13        3.77        2.58      1.58 o 
   5   2  13       11.13       19.73      2.70 o 
   6   2  13       30.93       31.53      3.77 o 
   7   2  13      188.75      180.75      7.02 o 
   8   2  13      123.65      124.74      6.37 o 
   9   2  13       20.11       24.31      3.52 o 
  10   2  13        1.29        5.99      3.17 o 
 -10   3  13        9.94        9.44      5.67 o 
  -9   3  13        3.29        3.83      4.77 o 
  -8   3  13       28.57       24.51      5.95 o 
  -7   3  13        8.71        7.77      3.23 o 
  -6   3  13       95.46      107.93      8.59 o 
  -5   3  13      504.31      507.03     10.72 o 
  -4   3  13        0.01        0.91      1.15 o 
  -3   3  13       31.23       31.63      2.26 o 
  -2   3  13        2.20        4.16      1.17 o 
  -1   3  13       97.65      101.62      3.46 o 
   0   3  13       20.68       17.07      3.39 o 
   1   3  13        0.01        0.57      1.09 o 
   2   3  13        3.32        3.55      1.18 o 
   3   3  13       33.11       23.49      3.20 o 
   4   3  13       43.44       49.84      5.26 o 
   5   3  13      179.18      154.91      7.44 o 
   6   3  13        0.48       -0.28      1.69 o 
   7   3  13        0.64        2.56      2.11 o 
   8   3  13        3.79        1.74      2.50 o 
   9   3  13       49.23       55.56      5.22 o 
  10   3  13       36.20       28.04      4.80 o 
  -9   4  13       88.00      102.21     11.64 o 
  -8   4  13       64.84       66.39      9.30 o 
  -7   4  13       83.94      113.49      8.94 o 
  -6   4  13       89.20       77.67      7.61 o 
  -5   4  13      272.33      260.08      8.21 o 
  -4   4  13       85.04       91.73      5.77 o 
  -3   4  13      900.15      901.16     15.81 o 
  -2   4  13       37.57       41.60      2.79 o 
  -1   4  13      262.65      276.38      9.87 o 
   0   4  13        2.43        3.03      2.11 o 
   1   4  13        4.45        2.62      2.01 o 
   2   4  13       61.63       51.65      4.45 o 
   3   4  13        0.89        2.42      1.78 o 
   4   4  13      123.01       96.80      6.33 o 
   5   4  13       11.11       11.08      2.71 o 
   6   4  13       93.01       98.90      9.56 o 
   7   4  13        6.99        5.47      2.54 o 
   8   4  13       28.55       32.62      4.44 o 
   9   4  13        4.24        6.73      3.00 o 
  -7   5  13      413.56      372.06     27.33 o 
  -6   5  13      421.54      399.90     18.53 o 
  -5   5  13       18.17       13.21      3.30 o 
  -4   5  13      160.59      136.67      6.77 o 
  -3   5  13       51.66       52.88      3.61 o 
  -2   5  13      261.22      236.54      6.48 o 
  -1   5  13        7.47        6.56      2.29 o 
   0   5  13       47.15       43.35      4.15 o 
   1   5  13       63.22       42.01      4.12 o 
   2   5  13       55.39       66.28      6.52 o 
   3   5  13        7.23        1.37      2.79 o 
   4   5  13       88.86       82.33      7.19 o 
   5   5  13       95.01       88.39      6.70 o 
   6   5  13       28.06       35.05      4.61 o 
   7   5  13       53.66       60.28      5.92 o 
  -5   6  13       71.55       71.03      6.47 o 
  -4   6  13        0.05        2.10      2.77 o 
  -3   6  13       32.63       37.24      5.36 o 
  -2   6  13        4.61       -0.40      2.41 o 
  -1   6  13       82.29       76.06      5.82 o 
   0   6  13      146.32      150.98      7.52 o 
   1   6  13       37.30       41.35      4.86 o 
   2   6  13       31.48       36.13      4.70 o 
   3   6  13       37.63       46.36      6.29 o 
   4   6  13        0.01       -1.95      3.03 o 
   5   6  13       45.86       31.22      5.64 o 
 -11   0  14       71.08       69.02      8.76 o 
 -10   0  14       97.69       94.63     23.76 o 
  -9   0  14      156.90      176.29     14.45 o 
  -8   0  14      112.06      108.57     12.19 o 
  -7   0  14     1900.14     1900.54     64.06 o 
  -6   0  14      469.34      449.61     15.33 o 
  -5   0  14     2052.26     1976.15     46.62 o 
  -4   0  14       23.46       21.39      2.85 o 
  -3   0  14      450.22      490.50     10.16 o 
  -2   0  14      759.67      810.07     14.83 o 
  -1   0  14      154.45      173.89      5.82 o 
   0   0  14       91.00      101.02      6.61 o 
   1   0  14      156.81      142.47      4.60 o 
   2   0  14       41.43       43.29      2.77 o 
   3   0  14      470.44      433.21     10.74 o 
   4   0  14       49.67       50.25      3.50 o 
   5   0  14      399.76      392.45     10.59 o 
   6   0  14       30.21       23.31      3.83 o 
   7   0  14       35.54       32.05      4.73 o 
   8   0  14      165.83      166.30      9.40 o 
   9   0  14      166.96      174.46     13.10 o 
  10   0  14       10.43       14.72      4.80 o 
 -11   1  14        3.27        0.43      3.73 o 
 -10   1  14      187.23      190.71     14.42 o 
  -9   1  14       89.12       96.54      7.27 o 
  -8   1  14      117.36      122.02      6.27 o 
  -7   1  14      504.93      521.32     17.42 o 
  -6   1  14     2253.72     2243.98     37.78 o 
  -5   1  14      638.93      658.18     18.31 o 
  -4   1  14      472.26      468.74     15.21 o 
  -3   1  14        7.03        3.09      0.78 o 
  -2   1  14      463.52      453.29      6.79 o 
  -1   1  14      197.36      216.13      5.23 o 
   0   1  14       51.01       58.56      2.58 o 
   1   1  14      817.68      881.40     12.11 o 
   2   1  14        1.64        2.54      0.97 o 
   3   1  14      203.52      207.85      5.52 o 
   4   1  14       67.02       68.50      3.61 o 
   5   1  14      174.12      181.83      8.41 o 
   6   1  14        0.18        1.33      1.26 o 
   7   1  14        0.54        0.86      1.50 o 
   8   1  14       16.27       13.68      3.07 o 
   9   1  14      104.38      114.84     10.67 o 
  10   1  14        9.29       12.78      3.76 o 
 -10   2  14        5.58        5.16      3.12 o 
  -9   2  14       25.19       25.50      6.08 o 
  -8   2  14       68.66       61.35     12.08 o 
  -7   2  14        1.86       -2.95      2.95 o 
  -6   2  14        4.98        6.05      2.64 o 
  -5   2  14      574.69      543.77     12.87 o 
  -4   2  14       35.42       34.39      2.55 o 
  -3   2  14      119.04      116.79      3.35 o 
  -2   2  14        3.70        3.70      1.13 o 
  -1   2  14       64.19       64.14      6.30 o 
   0   2  14       26.76       29.17      1.88 o 
   1   2  14       73.21       57.74      3.02 o 
   2   2  14      200.94      185.07      5.53 o 
   3   2  14       62.52       62.72      4.14 o 
   4   2  14      150.62      143.93      5.81 o 
   5   2  14       60.61       51.91      4.08 o 
   6   2  14       14.79       13.28      2.52 o 
   7   2  14       13.01       12.90      2.64 o 
   8   2  14      208.12      210.78      7.98 o 
   9   2  14       11.65       11.64      4.61 o 
  10   2  14       24.52       36.05      6.25 o 
 -10   3  14        9.99        0.47      5.21 o 
  -9   3  14       52.19       47.56     13.50 o 
  -8   3  14       40.88       52.19     16.92 o 
  -7   3  14       20.76       15.51      3.98 o 
  -6   3  14        0.32        3.63      3.61 o 
  -5   3  14        6.69        5.31      1.69 o 
  -4   3  14      299.99      297.28      7.22 o 
  -3   3  14      135.08      141.02      4.35 o 
  -2   3  14     2441.00     2419.28     34.70 o 
  -1   3  14      209.87      206.87      5.82 o 
   0   3  14        5.18        5.50      1.59 o 
   1   3  14      194.80      191.87      6.17 o 
   2   3  14       20.05       14.46      2.09 o 
   3   3  14      625.74      543.26     12.76 o 
   4   3  14      257.37      257.98      8.31 o 
   5   3  14      400.51      353.74     10.19 o 
   6   3  14       27.41       33.93      3.78 o 
   7   3  14       37.61       24.48      3.50 o 
   8   3  14        0.09        2.00      2.68 o 
   9   3  14       28.02       40.43      4.66 o 
  -9   4  14       55.24       66.62      9.99 o 
  -8   4  14       32.90       36.05      7.37 o 
  -7   4  14        0.25        1.65      2.92 o 
  -6   4  14      119.35      139.15      8.81 o 
  -5   4  14      200.96      208.36      8.37 o 
  -4   4  14      833.72      886.71     15.87 o 
  -3   4  14      437.03      472.12     10.01 o 
  -2   4  14      258.11      265.05      6.57 o 
  -1   4  14      140.55      132.37      6.56 o 
   0   4  14      409.67      375.89     12.09 o 
   1   4  14      107.46      111.36      6.13 o 
   2   4  14      171.45      163.92      6.93 o 
   3   4  14      186.24      155.95     10.23 o 
   4   4  14       90.13       79.50      6.56 o 
   5   4  14       15.60       18.19      3.33 o 
   6   4  14        0.78        0.41      1.89 o 
   7   4  14        9.99        8.11      2.57 o 
   8   4  14        8.56        6.14      3.31 o 
  -7   5  14        1.17        5.62      8.25 o 
  -6   5  14      190.31      197.75     13.20 o 
  -5   5  14      400.72      439.24     18.28 o 
  -4   5  14        3.02        2.15      1.66 o 
  -3   5  14       41.08       49.99      5.22 o 
  -2   5  14       12.13       15.39      2.41 o 
  -1   5  14      681.77      666.33     15.07 o 
   0   5  14       40.08       47.25      4.87 o 
   1   5  14       13.33        8.22      3.22 o 
   2   5  14       91.99       84.91      9.48 o 
   3   5  14        2.75        0.83      1.95 o 
   4   5  14       28.80       18.68      3.50 o 
   5   5  14       10.71       12.01      3.13 o 
   6   5  14       30.83       25.44      4.08 o 
   7   5  14       18.67       21.20      3.96 o 
  -5   6  14        4.96        9.25      3.35 o 
  -4   6  14        0.53        0.11      2.57 o 
  -3   6  14       16.61       20.46      4.70 o 
  -2   6  14        8.69        6.89      3.83 o 
  -1   6  14       42.94       41.18      4.55 o 
   0   6  14        5.27        8.49      2.70 o 
   1   6  14       53.99       58.10      7.12 o 
   2   6  14        0.88        3.73      2.58 o 
   3   6  14       35.70       30.33     11.06 o 
   4   6  14        9.06       16.02      4.59 o 
   5   6  14        5.59        9.06      3.64 o 
 -10   1  15       80.79       72.20      8.45 o 
  -9   1  15      107.01      103.19      9.50 o 
  -8   1  15       52.45       43.47      4.21 o 
  -7   1  15      270.89      272.28      9.63 o 
  -6   1  15      329.65      341.31     11.68 o 
  -5   1  15      310.22      320.20      7.89 o 
  -4   1  15      168.53      173.06      5.87 o 
  -3   1  15     1682.97     1656.77     20.71 o 
  -2   1  15      245.67      267.65      5.17 o 
  -1   1  15      122.80      147.53      3.97 o 
   0   1  15      780.54      764.58     11.78 o 
   1   1  15       12.00       20.86      1.62 o 
   2   1  15       43.82       42.03      2.55 o 
   3   1  15      177.29      179.53      5.12 o 
   4   1  15        3.36        2.47      1.34 o 
   5   1  15       54.47       53.25      3.41 o 
   6   1  15        0.03        0.27      1.32 o 
   7   1  15       77.16       72.67      4.93 o 
   8   1  15        4.48        3.67      2.54 o 
   9   1  15      107.82      119.72      8.07 o 
  10   1  15        1.63        6.52      2.59 o 
 -10   2  15        0.01        0.17      2.91 o 
  -9   2  15       17.65       10.54      3.36 o 
  -8   2  15      100.60      110.92     18.80 o 
  -7   2  15       38.39       37.44      6.14 o 
  -6   2  15        1.54        4.41      2.42 o 
  -5   2  15       72.52       66.30      6.90 o 
  -4   2  15      781.74      776.03     17.90 o 
  -3   2  15     2055.09     2028.10     30.00 o 
  -2   2  15       25.07       28.35      2.39 o 
  -1   2  15      242.36      258.30      8.33 o 
   0   2  15      260.21      244.85      6.19 o 
   1   2  15      111.31      117.01      3.89 o 
   2   2  15      127.37      115.29      4.58 o 
   3   2  15      422.36      395.15      9.99 o 
   4   2  15      358.75      325.64      9.03 o 
   5   2  15       29.91       22.25      2.86 o 
   6   2  15        9.56        6.68      4.15 o 
   7   2  15      275.15      274.18     10.96 o 
   8   2  15       48.40       52.75      5.49 o 
   9   2  15       12.93       10.22      2.77 o 
  10   2  15       11.24       16.04      6.08 o 
  -9   3  15       12.37       13.64      5.52 o 
  -8   3  15       13.55       12.12      3.11 o 
  -7   3  15       15.06       16.49      3.05 o 
  -6   3  15       26.37       20.86      3.00 o 
  -5   3  15       13.94       10.71      2.26 o 
  -4   3  15       80.08       82.41      5.71 o 
  -3   3  15      300.67      311.06      8.48 o 
  -2   3  15       91.51      113.24      8.05 o 
  -1   3  15     2325.20     2279.60     34.69 o 
   0   3  15       29.01       35.54      3.68 o 
   1   3  15        2.64        4.55      1.76 o 
   2   3  15       65.17       72.45      4.44 o 
   3   3  15        8.41        2.56      1.62 o 
   4   3  15       97.34       89.36      5.77 o 
   5   3  15      166.83      179.87      7.09 o 
   6   3  15      150.72      135.38      6.71 o 
   7   3  15       42.25       42.37      5.67 o 
   8   3  15        0.15        2.30      2.21 o 
   9   3  15        7.78       11.16      2.89 o 
  -8   4  15       36.74       33.93      7.28 o 
  -7   4  15       11.50        9.00      2.75 o 
  -6   4  15        2.55        2.34      2.07 o 
  -5   4  15       36.24       40.43      3.08 o 
  -4   4  15      310.39      322.63      8.16 o 
  -3   4  15      130.30      130.13      5.70 o 
  -2   4  15      153.83      146.41      5.42 o 
  -1   4  15       16.10       17.62      3.46 o 
   0   4  15       10.12       10.05      2.52 o 
   1   4  15      100.15      107.93      9.76 o 
   2   4  15        1.10       -0.04      1.60 o 
   3   4  15       16.58        8.81      2.66 o 
   4   4  15        1.81       -1.10      1.59 o 
   5   4  15        2.07        2.92      3.03 o 
   6   4  15        6.01        5.01      2.40 o 
   7   4  15       16.67       13.59      3.34 o 
   8   4  15       11.02       14.70      4.25 o 
  -7   5  15        2.91        4.21      2.89 o 
  -6   5  15      185.23      232.07     18.73 o 
  -5   5  15        0.07        2.30      1.98 o 
  -4   5  15      132.82      158.20      6.06 o 
  -3   5  15      218.66      226.63      7.12 o 
  -2   5  15       88.76       94.28      6.01 o 
  -1   5  15        2.30        2.76      2.22 o 
   0   5  15       20.75       14.67      3.37 o 
   1   5  15       49.23       43.25      5.65 o 
   2   5  15       12.75       11.59      3.57 o 
   3   5  15       31.26       33.71      4.35 o 
   4   5  15       40.10       39.01      4.80 o 
   5   5  15       31.26       31.84      4.43 o 
   6   5  15        8.05        3.75      2.96 o 
   7   5  15       28.02       32.23      4.67 o 
  -4   6  15       41.83       37.09      5.10 o 
  -3   6  15       17.35        6.43      3.51 o 
  -2   6  15        0.09       -0.73      3.53 o 
  -1   6  15        0.14        2.52      2.55 o 
   0   6  15        3.02        2.61      2.33 o 
   1   6  15       66.23       61.60      5.94 o 
   2   6  15       21.54       19.11      4.83 o 
   3   6  15       17.76       13.15      4.39 o 
   4   6  15       21.80       20.93      5.18 o 
 -10   0  16        6.19        3.70      4.46 o 
  -9   0  16       40.62       40.62      8.29 o 
  -8   0  16      643.19      655.46     28.67 o 
  -7   0  16      293.27      272.82     12.17 o 
  -6   0  16      446.11      455.44     15.97 o 
  -5   0  16      940.55      943.13     21.94 o 
  -4   0  16      351.39      349.50     13.14 o 
  -3   0  16      192.80      213.15     10.88 o 
  -2   0  16       15.13       14.92      1.87 o 
  -1   0  16      173.64      182.81      6.32 o 
   0   0  16      113.29       95.92      4.52 o 
   1   0  16      107.51      120.70      4.32 o 
   2   0  16      434.82      406.77      9.02 o 
   3   0  16        0.18       -0.92      0.92 o 
   4   0  16      208.52      188.76      6.64 o 
   5   0  16        0.00        1.68      1.91 o 
   6   0  16        2.54        1.99      2.39 o 
   7   0  16       63.53       69.61      6.95 o 
   8   0  16        3.08        5.45      2.97 o 
   9   0  16      138.90      170.69     13.36 o 
  10   0  16       18.71       20.75      5.86 o 
 -10   1  16       51.45       61.03      7.00 o 
  -9   1  16       17.05       14.23      3.20 o 
  -8   1  16        9.45        6.98      4.68 o 
  -7   1  16        0.94        1.03      1.91 o 
  -6   1  16       16.03       14.86      2.19 o 
  -5   1  16      676.21      638.52     12.58 o 
  -4   1  16        0.01        0.41      1.28 o 
  -3   1  16       87.93       83.55      3.19 o 
  -2   1  16       21.26       20.29      1.59 o 
  -1   1  16      756.31      824.95     12.73 o 
   0   1  16       32.23       42.61      2.43 o 
   1   1  16       25.40       30.44      1.99 o 
   2   1  16        0.28        1.84      1.03 o 
   3   1  16       80.95       84.10      3.67 o 
   4   1  16       39.78       44.58      3.17 o 
   5   1  16       29.23       22.03      2.65 o 
   6   1  16        3.81        3.95      1.74 o 
   7   1  16       75.32       73.26      5.99 o 
   8   1  16        4.01        1.89      2.26 o 
   9   1  16        3.79        7.28      2.86 o 
  10   1  16       99.44      122.67     10.05 o 
 -10   2  16        0.02       -1.04      2.74 o 
  -9   2  16        2.48        0.08      2.80 o 
  -8   2  16        2.22       -2.65      3.54 o 
  -7   2  16       58.00       45.91      6.88 o 
  -6   2  16       47.11       45.91      8.89 o 
  -5   2  16       82.00       93.76     13.49 o 
  -4   2  16     1348.52     1291.54     34.59 o 
  -3   2  16       36.42       33.68      3.18 o 
  -2   2  16     1544.02     1527.54     23.55 o 
  -1   2  16      629.57      632.81     11.49 o 
   0   2  16     3200.83     3041.77     40.11 o 
   1   2  16        2.41        4.80      1.21 o 
   2   2  16        4.60        3.40      1.42 o 
   3   2  16       41.38       54.90      4.06 o 
   4   2  16        2.60        0.78      1.50 o 
   5   2  16      515.43      471.08     11.85 o 
   6   2  16        0.61        0.44      1.69 o 
   7   2  16       16.61       12.08      2.58 o 
   8   2  16       32.16       32.66      3.90 o 
   9   2  16        4.89        4.75      2.83 o 
  10   2  16        0.11        2.48      2.73 o 
  -9   3  16       38.60       36.30      7.37 o 
  -8   3  16      141.68      154.35     12.43 o 
  -7   3  16      369.75      369.93     10.92 o 
  -6   3  16       59.20       54.08      8.33 o 
  -5   3  16       48.38       46.11      3.97 o 
  -4   3  16      238.42      255.99     11.99 o 
  -3   3  16      328.14      322.28      8.49 o 
  -2   3  16      309.08      301.43      7.17 o 
  -1   3  16      666.76      670.42     13.32 o 
   0   3  16      224.69      214.42      6.76 o 
   1   3  16      250.42      265.44      7.45 o 
   2   3  16       79.70       79.42      4.69 o 
   3   3  16       44.91       48.18      5.42 o 
   4   3  16      122.57      121.41      6.02 o 
   5   3  16       44.86       41.00      4.15 o 
   6   3  16      147.73      132.91      6.68 o 
   7   3  16       41.34       49.62      5.49 o 
   8   3  16        4.51        4.53      2.39 o 
   9   3  16        0.74        9.10      2.81 o 
  -8   4  16       21.27       20.00      4.23 o 
  -7   4  16       71.46       68.83      5.48 o 
  -6   4  16        6.82        4.33      3.20 o 
  -5   4  16      190.16      202.11      7.46 o 
  -4   4  16      217.77      221.82      7.77 o 
  -3   4  16      222.22      213.91      7.36 o 
  -2   4  16       28.35       28.14      2.86 o 
  -1   4  16      238.74      227.47      9.32 o 
   0   4  16      920.30      871.05     18.78 o 
   1   4  16     1074.81     1045.09     19.52 o 
   2   4  16        9.94        9.39      2.65 o 
   3   4  16       13.79       16.92      3.02 o 
   4   4  16       43.92       39.63      4.38 o 
   5   4  16       22.79       17.03      3.34 o 
   6   4  16      162.08      159.92      7.67 o 
   7   4  16       11.37        6.67      2.75 o 
   8   4  16      108.83      108.39      7.50 o 
  -6   5  16        4.19        0.90      2.68 o 
  -5   5  16       19.78       24.95      4.31 o 
  -4   5  16        1.95        6.86      2.06 o 
  -3   5  16      110.87      114.81      8.32 o 
  -2   5  16       67.12       66.26      7.44 o 
  -1   5  16       12.37        9.98      3.12 o 
   0   5  16        0.08        1.28      2.39 o 
   1   5  16      180.93      169.85      9.38 o 
   2   5  16       11.17        8.94      2.89 o 
   3   5  16      164.84      160.19     11.13 o 
   4   5  16       30.86       25.15      4.10 o 
   5   5  16      114.39      122.30      8.04 o 
   6   5  16       19.36       15.87      3.50 o 
  -4   6  16      144.23      165.77      7.92 o 
  -3   6  16        5.75        7.56      3.55 o 
  -2   6  16        0.27        4.49      2.83 o 
  -1   6  16        3.45       -0.06      2.19 o 
   0   6  16       24.49       15.50      3.50 o 
   1   6  16       52.05       48.72      6.55 o 
   2   6  16        1.48       -0.04      3.07 o 
   3   6  16      194.35      215.18     11.79 o 
   4   6  16      110.91      124.26     10.01 o 
 -10   1  17       59.68       51.34      6.01 o 
  -9   1  17       40.59       39.42      5.09 o 
  -8   1  17        0.52       -0.03      2.01 o 
  -7   1  17      145.06      159.75      7.47 o 
  -6   1  17      425.64      410.87      9.87 o 
  -5   1  17        8.78        7.18      1.71 o 
  -4   1  17      401.87      394.65      9.01 o 
  -3   1  17      220.74      212.93      5.02 o 
  -2   1  17        9.35       14.26      1.48 o 
  -1   1  17      346.61      362.17      9.44 o 
   0   1  17        0.81        0.79      0.90 o 
   1   1  17      109.44      124.55      3.97 o 
   2   1  17      521.41      498.40      9.11 o 
   3   1  17      390.43      393.29      8.59 o 
   4   1  17       92.66       85.81      4.18 o 
   5   1  17       21.33       29.38      3.10 o 
   6   1  17       42.76       40.88      3.71 o 
   7   1  17       76.45       73.96      6.27 o 
   8   1  17        6.56        5.23      2.94 o 
   9   1  17       89.01       92.93     13.65 o 
  10   1  17        0.69        4.09      4.04 o 
 -10   2  17        0.02       -5.27      5.27 o 
  -9   2  17        3.37       -1.43      2.63 o 
  -8   2  17       23.22       26.84      5.99 o 
  -7   2  17       92.26       86.48      7.44 o 
  -6   2  17       19.24       26.48      5.86 o 
  -5   2  17       68.32       66.68      7.60 o 
  -4   2  17      895.34      885.67     21.56 o 
  -3   2  17      191.86      190.23      6.47 o 
  -2   2  17        9.63       11.81      2.51 o 
  -1   2  17      122.97      128.53      4.60 o 
   0   2  17       31.84       25.49      2.26 o 
   1   2  17     1457.37     1412.41     20.71 o 
   2   2  17       46.22       39.97      3.34 o 
   3   2  17      395.52      406.59     10.47 o 
   4   2  17       13.24       20.48      2.75 o 
   5   2  17       30.58       26.79      3.29 o 
   6   2  17        5.70        5.32      2.13 o 
   7   2  17        5.59        5.63      2.26 o 
   8   2  17       45.09       43.89      6.50 o 
   9   2  17        1.09        1.07      2.43 o 
  -9   3  17       48.26       43.74      8.13 o 
  -8   3  17        3.95        1.46      4.75 o 
  -7   3  17       36.54       30.94      3.88 o 
  -6   3  17      169.24      197.05     10.94 o 
  -5   3  17        0.55        0.56      1.69 o 
  -4   3  17       82.61       81.56      4.60 o 
  -3   3  17       61.02       69.55      4.38 o 
  -2   3  17       86.03       82.59      4.16 o 
  -1   3  17      727.87      715.02     14.07 o 
   0   3  17       19.00       14.50      2.28 o 
   1   3  17      271.94      241.75      8.04 o 
   2   3  17        1.62        0.99      1.53 o 
   3   3  17       71.94       77.49      6.82 o 
   4   3  17        8.53        4.69      2.15 o 
   5   3  17       30.82       34.85      3.95 o 
   6   3  17       77.25       77.05      8.21 o 
   7   3  17        8.06        5.05      2.36 o 
   8   3  17       28.95       29.19      3.94 o 
   9   3  17        4.07       10.55      2.86 o 
  -8   4  17       13.45        2.81      5.10 o 
  -7   4  17       16.91       18.35      3.45 o 
  -6   4  17        1.64       -1.50      2.02 o 
  -5   4  17       88.03       98.00      5.83 o 
  -4   4  17        2.68        3.80      1.89 o 
  -3   4  17       21.36       18.45      3.01 o 
  -2   4  17      197.21      203.76      7.12 o 
  -1   4  17      164.96      162.37      7.29 o 
   0   4  17      108.02      131.09      6.89 o 
   1   4  17       28.78       37.09      3.71 o 
   2   4  17      103.53      103.38      7.53 o 
   3   4  17       38.94       39.25      4.31 o 
   4   4  17       24.80       23.32      3.53 o 
   5   4  17       13.71       12.77      2.93 o 
   6   4  17       52.63       47.04      5.70 o 
   7   4  17      244.24      266.18     11.55 o 
   8   4  17       31.35       32.80      4.62 o 
  -6   5  17        3.19        0.96      3.19 o 
  -5   5  17        2.15        3.25      2.70 o 
  -4   5  17        0.00       -1.32      1.61 o 
  -3   5  17       40.59       45.05      3.96 o 
  -2   5  17        1.75        6.01      2.47 o 
  -1   5  17        0.04        0.88      2.43 o 
   0   5  17        1.13       -2.41      2.41 o 
   1   5  17       38.88       36.74      4.46 o 
   2   5  17      215.19      207.44     10.75 o 
   3   5  17       31.86       31.08      4.36 o 
   4   5  17        3.25        1.30      2.29 o 
   5   5  17        0.32        4.74      2.58 o 
   6   5  17       35.35       35.36      4.95 o 
  -3   6  17       65.91       66.71      7.73 o 
  -2   6  17        9.18       11.74      3.39 o 
  -1   6  17        8.19        5.95      2.84 o 
   0   6  17       49.54       52.09      5.22 o 
   1   6  17       15.06       20.44      4.69 o 
   2   6  17        1.57       -1.72      4.39 o 
   3   6  17      272.64      331.35     25.55 o 
 -10   0  18        2.11        1.33      5.26 o 
  -9   0  18       16.99       11.69      4.24 o 
  -8   0  18       89.59       82.18      8.44 o 
  -7   0  18        0.23        3.12      2.72 o 
  -6   0  18        5.42        3.63      2.66 o 
  -5   0  18      216.68      229.37      9.04 o 
  -4   0  18      245.36      238.86      8.88 o 
  -3   0  18      230.98      208.18      8.01 o 
  -2   0  18      591.37      550.22     13.60 o 
  -1   0  18     1264.12     1274.24     26.07 o 
   0   0  18      215.03      235.27      7.70 o 
   1   0  18      522.62      556.67     11.65 o 
   2   0  18      377.19      343.44      8.31 o 
   3   0  18       22.99       29.58      4.24 o 
   4   0  18       69.58       57.65      5.84 o 
   5   0  18      758.60      746.91     38.06 o 
   6   0  18       53.84       48.41      6.02 o 
   7   0  18      104.02      102.90      8.97 o 
   8   0  18       16.16       12.97      4.74 o 
   9   0  18       32.71       37.01      7.70 o 
  10   0  18       26.07       32.29      7.34 o 
 -10   1  18        4.97        0.65      3.09 o 
  -9   1  18        0.08        4.23      3.45 o 
  -8   1  18       50.11       42.87      5.67 o 
  -7   1  18       15.03       14.06      2.89 o 
  -6   1  18        0.26       -1.04      1.33 o 
  -5   1  18      282.76      245.88      7.15 o 
  -4   1  18      258.93      269.75      7.33 o 
  -3   1  18      149.36      141.37      5.17 o 
  -2   1  18        1.49        1.38      0.87 o 
  -1   1  18       64.77       69.09      3.33 o 
   0   1  18      128.22      133.38      4.07 o 
   1   1  18      351.75      332.55      7.04 o 
   2   1  18     2192.13     2090.73     28.72 o 
   3   1  18      163.33      160.58      5.22 o 
   4   1  18      408.38      386.81      8.77 o 
   5   1  18      161.28      146.05      7.02 o 
   6   1  18      235.73      217.02      8.92 o 
   7   1  18      127.93      119.14      9.28 o 
   8   1  18        8.34        9.84      3.13 o 
   9   1  18       12.98       14.11      3.42 o 
  10   1  18        7.88       18.29      4.25 o 
  -9   2  18        0.11        2.38      2.94 o 
  -8   2  18       51.13       67.79      6.54 o 
  -7   2  18       11.35       18.97      4.91 o 
  -6   2  18       50.43       50.98      7.18 o 
  -5   2  18      387.94      377.42     12.69 o 
  -4   2  18       14.25       20.85      3.76 o 
  -3   2  18      263.10      251.47      7.68 o 
  -2   2  18      327.00      326.58     12.80 o 
  -1   2  18      221.42      220.86      6.41 o 
   0   2  18      217.03      220.26      5.90 o 
   1   2  18      248.63      223.26      6.87 o 
   2   2  18      395.80      373.44      9.00 o 
   3   2  18        2.06        1.81      1.56 o 
   4   2  18       31.26       25.24      3.21 o 
   5   2  18       65.33       58.18      5.41 o 
   6   2  18       18.81       13.62      4.75 o 
   7   2  18        9.16       13.14      2.76 o 
   8   2  18       13.61       17.32      3.78 o 
   9   2  18       35.80       36.91      5.01 o 
  -9   3  18       63.47       50.61      9.10 o 
  -8   3  18        7.70       -0.88      4.60 o 
  -7   3  18       43.42       46.30      6.38 o 
  -6   3  18       35.90       40.32      5.48 o 
  -5   3  18       85.63       90.89      5.95 o 
  -4   3  18        3.27        3.48      2.02 o 
  -3   3  18      756.48      774.40     18.51 o 
  -2   3  18     2268.07     2286.40     38.97 o 
  -1   3  18        6.65        3.95      1.80 o 
   0   3  18      584.43      564.49     12.16 o 
   1   3  18      284.03      274.27      7.90 o 
   2   3  18      635.46      572.53     12.83 o 
   3   3  18      261.78      247.23      8.46 o 
   4   3  18       17.05       22.90      3.25 o 
   5   3  18       56.46       51.19      4.78 o 
   6   3  18        0.00        3.62      2.20 o 
   7   3  18       13.76       13.69      3.15 o 
   8   3  18        4.28        5.73      3.00 o 
  -8   4  18        0.53       -0.76      7.05 o 
  -7   4  18       75.17       88.60      8.48 o 
  -6   4  18      489.30      527.83     15.30 o 
  -5   4  18      180.74      187.41     17.42 o 
  -4   4  18      129.07      147.84      9.90 o 
  -3   4  18        2.27        4.30      2.28 o 
  -2   4  18        0.38       -2.00      2.09 o 
  -1   4  18       19.85       14.46      2.96 o 
   0   4  18      142.33      144.16      6.52 o 
   1   4  18       19.57       20.11      3.02 o 
   2   4  18       19.24       24.06      3.28 o 
   3   4  18       49.37       50.90      4.89 o 
   4   4  18       18.68       22.70      3.63 o 
   5   4  18       43.38       28.44      4.16 o 
   6   4  18        7.05        6.07      2.81 o 
   7   4  18       44.49       63.78      5.87 o 
  -6   5  18        0.21       -0.26      4.97 o 
  -5   5  18       20.29       24.78      7.45 o 
  -4   5  18       69.34       73.60      7.58 o 
  -3   5  18       15.74        9.15      2.38 o 
  -2   5  18      119.45      125.33     11.58 o 
  -1   5  18        0.57       -0.98      2.53 o 
   0   5  18        8.78        3.78      3.29 o 
   1   5  18        6.41        5.11      2.71 o 
   2   5  18      100.68       98.34      6.98 o 
   3   5  18      107.64      111.22      7.67 o 
   4   5  18       35.74       36.02      4.62 o 
   5   5  18      125.64      167.04      9.05 o 
   6   5  18      119.54      141.49      8.91 o 
  -3   6  18        3.54       -5.13      5.13 o 
  -2   6  18       39.01       48.14      5.69 o 
  -1   6  18      114.53      122.46      7.67 o 
   0   6  18       13.75       16.24      4.42 o 
   1   6  18        1.61        3.29      3.52 o 
   2   6  18        0.01        0.68      3.41 o 
 -10   1  19       81.51       89.27      9.90 o 
  -9   1  19        6.28        7.13      3.89 o 
  -8   1  19       10.67        9.89      5.72 o 
  -7   1  19        3.50        0.00      1.85 o 
  -6   1  19      124.30      124.54      5.77 o 
  -5   1  19       71.90       63.99      4.27 o 
  -4   1  19       49.62       60.69      3.99 o 
  -3   1  19      277.62      273.25      9.10 o 
  -2   1  19       99.65       83.67      3.32 o 
  -1   1  19        0.56       -0.22      0.99 o 
   0   1  19       45.57       56.70      3.14 o 
   1   1  19      655.90      646.10     11.26 o 
   2   1  19      642.30      635.99     11.17 o 
   3   1  19      498.00      475.71     10.07 o 
   4   1  19      118.04      113.83      5.49 o 
   5   1  19      137.81      136.99      6.96 o 
   6   1  19      236.44      236.17      9.49 o 
   7   1  19      140.00      151.41      8.07 o 
   8   1  19       25.37       27.57      7.87 o 
   9   1  19       40.63       42.09      5.19 o 
  -9   2  19      284.30      319.15     12.72 o 
  -8   2  19      231.98      226.86     10.17 o 
  -7   2  19        0.22        0.94      2.55 o 
  -6   2  19        0.44        0.79      1.99 o 
  -5   2  19       55.07       45.78      5.22 o 
  -4   2  19      133.87      126.50      7.70 o 
  -3   2  19       44.45       44.04      3.30 o 
  -2   2  19     1001.00      993.11     15.49 o 
  -1   2  19      978.71      954.19     16.84 o 
   0   2  19      831.13      794.58     14.94 o 
   1   2  19        2.67        0.58      1.41 o 
   2   2  19      175.36      152.28      5.58 o 
   3   2  19        3.09        0.96      1.57 o 
   4   2  19        0.90        0.83      1.55 o 
   5   2  19       67.28       66.89      5.06 o 
   6   2  19       12.48       10.77      2.59 o 
   7   2  19       42.34       38.68      4.98 o 
   8   2  19        0.00        5.20      2.99 o 
   9   2  19        2.53        4.84      2.88 o 
  -8   3  19        5.86        0.53      5.39 o 
  -7   3  19      120.94      110.93     11.08 o 
  -6   3  19        3.97        1.43      2.78 o 
  -5   3  19       44.50       54.56      8.86 o 
  -4   3  19      131.75      152.90     21.88 o 
  -3   3  19        0.21       -0.08      1.78 o 
  -2   3  19      558.34      551.07     13.24 o 
  -1   3  19       35.72       30.19      3.14 o 
   0   3  19      743.35      758.73     15.07 o 
   1   3  19       45.63       45.50      3.84 o 
   2   3  19       37.21       31.61      3.38 o 
   3   3  19       47.73       48.08      4.51 o 
   4   3  19        0.35        0.58      1.79 o 
   5   3  19       15.82       19.91      3.38 o 
   6   3  19        2.58        1.91      2.15 o 
   7   3  19        5.01        2.80      2.47 o 
   8   3  19        3.47        6.15      2.65 o 
  -7   4  19       21.80       22.18      3.94 o 
  -6   4  19        9.70        8.69      3.07 o 
  -5   4  19        4.15        4.75      2.76 o 
  -4   4  19       69.84       75.57      5.40 o 
  -3   4  19      124.04      141.32      7.03 o 
  -2   4  19       90.84       94.58      7.44 o 
  -1   4  19       67.17       75.19      5.49 o 
   0   4  19       47.65       46.37      5.93 o 
   1   4  19      246.59      239.62      8.07 o 
   2   4  19       70.17       75.89      5.41 o 
   3   4  19      179.06      193.63     11.11 o 
   4   4  19      166.41      160.90      7.92 o 
   5   4  19       12.68       10.79      3.05 o 
   6   4  19        9.04        9.08      3.62 o 
   7   4  19        3.61        1.78      2.94 o 
  -5   5  19       63.51       68.41      6.24 o 
  -4   5  19       22.14       29.84      4.11 o 
  -3   5  19       47.07       53.62      6.49 o 
  -2   5  19       38.16       19.74      4.57 o 
  -1   5  19       10.83        7.20      3.29 o 
   0   5  19       20.35       22.38      3.93 o 
   1   5  19        2.07        1.19      2.28 o 
   2   5  19      199.56      205.50     17.43 o 
   3   5  19      148.22      158.06      8.62 o 
   4   5  19       71.53       75.57      6.49 o 
   5   5  19      105.44      119.10     11.64 o 
  -1   6  19       27.05       24.53      3.99 o 
   0   6  19      232.82      248.68     11.00 o 
   1   6  19       30.91       29.33      5.40 o 
  -9   0  20        0.09        3.26      3.64 o 
  -8   0  20        0.60       -1.51      2.93 o 
  -7   0  20       69.76       67.99      7.87 o 
  -6   0  20      122.88      133.54      8.68 o 
  -5   0  20      502.35      506.65     15.01 o 
  -4   0  20      803.65      765.97     22.67 o 
  -3   0  20      402.33      338.29     11.01 o 
  -2   0  20       88.87       98.27      5.48 o 
  -1   0  20       81.77       59.94      4.60 o 
   0   0  20      167.71      149.96      7.51 o 
   1   0  20      500.72      493.42     11.10 o 
   2   0  20       64.30       65.17      6.54 o 
   3   0  20     1663.02     1648.84     70.35 o 
   4   0  20     5276.04     5193.91    136.52 o 
   5   0  20      106.62      111.00      8.10 o 
   6   0  20      554.73      528.41     18.66 o 
   7   0  20      371.05      356.46     20.43 o 
   8   0  20       85.92       82.44     11.33 o 
   9   0  20       95.01      127.14     14.72 o 
  -9   1  20        1.19        5.99      7.21 o 
  -8   1  20        5.12        1.64      2.63 o 
  -7   1  20       11.05        5.82      2.41 o 
  -6   1  20       52.61       45.73      4.02 o 
  -5   1  20        6.20        8.68      2.16 o 
  -4   1  20       32.02       36.63      3.05 o 
  -3   1  20       71.39       57.12      4.01 o 
  -2   1  20       14.20       16.76      1.88 o 
  -1   1  20      127.15      130.82      4.27 o 
   0   1  20     1332.79     1297.94     21.23 o 
   1   1  20      405.69      398.34      8.17 o 
   2   1  20      338.01      330.91      8.09 o 
   3   1  20      177.53      161.44      5.44 o 
   4   1  20        0.01       -0.52      1.41 o 
   5   1  20       44.01       43.34      4.72 o 
   6   1  20       41.67       39.42      6.13 o 
   7   1  20       53.10       57.03      8.67 o 
   8   1  20       31.78       33.95      5.26 o 
   9   1  20       60.87       51.66      7.05 o 
  -9   2  20        7.51        9.54      5.57 o 
  -8   2  20      102.29      109.28     11.93 o 
  -7   2  20      111.07      121.40      7.86 o 
  -6   2  20       97.54       92.23     10.87 o 
  -5   2  20       51.48       49.17      4.54 o 
  -4   2  20       46.88       40.03      3.92 o 
  -3   2  20      165.47      150.97      6.43 o 
  -2   2  20        0.29        1.45      1.33 o 
  -1   2  20      513.78      502.67     10.74 o 
   0   2  20       72.32       78.11      4.09 o 
   1   2  20       76.86       75.67      4.62 o 
   2   2  20        8.47        6.86      1.96 o 
   3   2  20      107.59       92.47      5.45 o 
   4   2  20      184.01      173.13      7.69 o 
   5   2  20       30.31       34.38      3.81 o 
   6   2  20       14.91       10.95      2.79 o 
   7   2  20        7.81        5.48      2.80 o 
   8   2  20       93.13      101.66     11.26 o 
   9   2  20        3.57        4.86      3.60 o 
  -8   3  20        3.64        2.62      4.54 o 
  -7   3  20      266.12      270.74     13.82 o 
  -6   3  20      197.94      219.29     12.72 o 
  -5   3  20        3.24       -0.23      4.15 o 
  -4   3  20      253.46      253.46     13.61 o 
  -3   3  20      111.86      112.37      7.28 o 
  -2   3  20       47.56       50.01      6.40 o 
  -1   3  20      198.28      186.21      6.61 o 
   0   3  20        4.64        4.59      1.94 o 
   1   3  20      486.28      486.77     18.39 o 
   2   3  20      101.78       94.70      5.53 o 
   3   3  20       12.26        7.56      2.44 o 
   4   3  20        0.49       -0.44      1.75 o 
   5   3  20       74.85       63.48      5.90 o 
   6   3  20        0.99        3.10      2.36 o 
   7   3  20       11.86        8.79      2.75 o 
   8   3  20        8.18       10.77      3.87 o 
  -7   4  20       37.06       48.85      5.90 o 
  -6   4  20        2.33        3.78      3.01 o 
  -5   4  20       91.01      111.81     12.61 o 
  -4   4  20       23.38       25.88      4.80 o 
  -3   4  20       45.92       38.09      3.92 o 
  -2   4  20      111.04      114.45      8.42 o 
  -1   4  20       76.11       68.31      5.06 o 
   0   4  20      888.62      862.36     20.35 o 
   1   4  20       52.49       46.30      4.28 o 
   2   4  20      362.55      325.06      9.88 o 
   3   4  20        1.23       -0.08      1.96 o 
   4   4  20        3.40        4.60      2.50 o 
   5   4  20       31.40       23.15      3.99 o 
   6   4  20        8.11        7.67      2.92 o 
   7   4  20       59.55       80.38      6.97 o 
  -5   5  20      200.39      219.62     12.53 o 
  -4   5  20      144.11      151.28     12.39 o 
  -3   5  20        1.00        1.92      2.88 o 
  -2   5  20       30.44       35.80      8.33 o 
  -1   5  20       24.71       25.18      4.08 o 
   0   5  20        1.21       -0.90      2.31 o 
   1   5  20       36.71       38.08      4.36 o 
   2   5  20      398.30      393.63     14.76 o 
   3   5  20       23.57       22.72      4.02 o 
   4   5  20       57.56       60.24      5.80 o 
   5   5  20      103.90       96.50     10.01 o 
  -9   1  21       52.49       47.74      5.85 o 
  -8   1  21        3.53        2.34      2.98 o 
  -7   1  21       54.67       48.28      5.56 o 
  -6   1  21        6.17        5.37      2.42 o 
  -5   1  21       70.12       66.61      4.74 o 
  -4   1  21       26.32       28.46      2.84 o 
  -3   1  21      743.81      686.57     13.93 o 
  -2   1  21       72.36       75.71      4.59 o 
  -1   1  21       50.43       46.81      3.73 o 
   0   1  21      307.33      312.62      7.83 o 
   1   1  21      113.25      131.64      4.50 o 
   2   1  21      287.45      284.75      7.14 o 
   3   1  21       73.47       71.50      4.24 o 
   4   1  21      141.24      146.54      7.35 o 
   5   1  21       19.94       21.66      7.00 o 
   6   1  21      229.55      227.52      9.62 o 
   7   1  21       72.51       72.19      6.75 o 
   8   1  21       50.00       62.43      6.23 o 
   9   1  21        0.10        4.50      5.03 o 
  -9   2  21       28.00       21.17      9.59 o 
  -8   2  21        1.68        5.07      3.93 o 
  -7   2  21        8.50        5.17      2.95 o 
  -6   2  21        5.30        6.59      2.31 o 
  -5   2  21       38.92       33.42      4.05 o 
  -4   2  21      205.96      189.92      7.45 o 
  -3   2  21       50.54       58.93      4.63 o 
  -2   2  21      111.93      106.05     11.50 o 
  -1   2  21        0.12        1.47      1.41 o 
   0   2  21        5.85        4.88      1.80 o 
   1   2  21       16.24       14.76      2.29 o 
   2   2  21      226.82      230.80      7.16 o 
   3   2  21      205.45      193.56      7.37 o 
   4   2  21      325.06      299.60     15.66 o 
   5   2  21      122.24      107.82      6.20 o 
   6   2  21       94.60       93.89      7.50 o 
   7   2  21       15.07       11.71      3.50 o 
   8   2  21      283.30      275.68     13.14 o 
  -8   3  21       41.63       27.43      7.02 o 
  -7   3  21       23.30       26.94      6.30 o 
  -6   3  21      167.99      190.64     12.10 o 
  -5   3  21       29.86       32.97      8.56 o 
  -4   3  21       37.64       49.05      7.42 o 
  -3   3  21        0.62        3.86      2.37 o 
  -2   3  21       17.75       20.34      3.72 o 
  -1   3  21       75.55       72.05      4.81 o 
   0   3  21      417.15      384.56      9.99 o 
   1   3  21       19.69       11.47      2.52 o 
   2   3  21       55.15       53.91      4.42 o 
   3   3  21        0.13        2.00      4.11 o 
   4   3  21        9.46        4.70      2.95 o 
   5   3  21        0.01        3.90      2.14 o 
   6   3  21      136.99      138.31      7.88 o 
   7   3  21        6.86        6.69      2.88 o 
  -6   4  21        0.30       -0.44      3.48 o 
  -5   4  21        0.13        0.36      2.41 o 
  -4   4  21       48.34       61.99      7.23 o 
  -3   4  21        2.31        2.06      2.33 o 
  -2   4  21        7.70        4.42      2.50 o 
  -1   4  21        0.18       -0.28      1.90 o 
   0   4  21      271.54      282.93     12.84 o 
   1   4  21       44.03       32.75      3.93 o 
   2   4  21      301.17      310.97      9.58 o 
   3   4  21      162.48      180.63      8.29 o 
   4   4  21        6.65        8.98      3.02 o 
   5   4  21       11.12        9.74      2.99 o 
   6   4  21        3.46        0.78      2.61 o 
  -4   5  21        7.53        6.71      5.21 o 
  -3   5  21       78.52       98.43     17.34 o 
  -2   5  21      188.05      197.78     24.38 o 
  -1   5  21        5.05        1.60      2.75 o 
   0   5  21       55.15       65.63      5.46 o 
   1   5  21        2.06        1.08      2.60 o 
   2   5  21      264.85      304.41     11.13 o 
   3   5  21      234.57      238.59     12.63 o 
   4   5  21       92.73       94.89     11.70 o 
  -9   0  22        8.68        6.42      4.55 o 
  -8   0  22       96.61      106.91     10.17 o 
  -7   0  22      211.07      220.96     12.19 o 
  -6   0  22        7.78        9.06      3.96 o 
  -5   0  22       53.92       35.88      4.67 o 
  -4   0  22       83.26       94.63      7.06 o 
  -3   0  22       96.80      105.69      9.36 o 
  -2   0  22        6.08        2.58      1.71 o 
  -1   0  22      803.87      647.88     22.61 o 
   0   0  22      170.46      140.76      6.42 o 
   1   0  22        9.42       12.51      3.47 o 
   2   0  22     1521.43     1523.23     39.05 o 
   3   0  22       65.58       66.98     13.43 o 
   4   0  22      105.45      111.93      8.29 o 
   5   0  22      599.62      610.50     20.69 o 
   6   0  22      138.67      132.33     12.17 o 
   7   0  22      124.19      147.27     13.12 o 
   8   0  22       36.92       49.21      9.37 o 
   9   0  22       57.92       55.50     10.03 o 
  -9   1  22      180.68      185.71     10.50 o 
  -8   1  22       54.61       70.89      7.18 o 
  -7   1  22       13.49       10.04      4.19 o 
  -6   1  22      105.85       99.96      6.87 o 
  -5   1  22        2.10       -0.54      1.89 o 
  -4   1  22      217.36      182.01      6.66 o 
  -3   1  22       40.82       38.71      5.64 o 
  -2   1  22      732.34      662.23     13.30 o 
  -1   1  22      217.24      185.37      5.81 o 
   0   1  22       69.70       69.26      4.19 o 
   1   1  22      536.86      510.99      9.97 o 
   2   1  22        0.27        2.32      1.37 o 
   3   1  22      178.46      168.70      7.79 o 
   4   1  22       28.14       22.65      3.72 o 
   5   1  22      450.78      411.25     13.30 o 
   6   1  22     1107.46     1060.20     25.49 o 
   7   1  22       10.77       13.70      3.46 o 
   8   1  22       76.03       72.36      6.76 o 
  -8   2  22       63.85       59.35      7.81 o 
  -7   2  22       36.47       29.37      4.08 o 
  -6   2  22        7.62        6.76      2.48 o 
  -5   2  22      221.00      202.84      8.11 o 
  -4   2  22        2.87        4.28      5.10 o 
  -3   2  22        7.32        8.59      2.63 o 
  -2   2  22      320.52      327.68     11.46 o 
  -1   2  22        1.98        2.64      1.60 o 
   0   2  22       77.03       80.01      4.80 o 
   1   2  22      158.81      145.91      6.61 o 
   2   2  22      175.87      170.08      6.75 o 
   3   2  22        3.06        2.73      1.77 o 
   4   2  22        0.57        4.26      3.05 o 
   5   2  22        0.60       -1.72      1.72 o 
   6   2  22       51.61       53.45      7.89 o 
   7   2  22        0.85        7.00      3.14 o 
   8   2  22       62.71       77.58      7.22 o 
  -7   3  22        8.39       11.04      5.10 o 
  -6   3  22       13.70       14.44      5.11 o 
  -5   3  22       93.97      110.09     15.06 o 
  -4   3  22       11.93       12.77      4.26 o 
  -3   3  22       32.54       28.57      4.20 o 
  -2   3  22        1.20        4.58      2.58 o 
  -1   3  22       80.61       87.35      7.10 o 
   0   3  22       66.12       68.59      5.21 o 
   1   3  22        6.40        6.40      2.97 o 
   2   3  22       11.52       16.73      2.88 o 
   3   3  22        4.79        4.47      2.30 o 
   4   3  22        6.28        6.65      2.39 o 
   5   3  22        5.06        4.49      2.70 o 
   6   3  22       30.71       31.61      4.20 o 
   7   3  22       69.78       66.74      7.06 o 
  -6   4  22       32.91       45.58     10.40 o 
  -5   4  22        7.33       13.91      5.91 o 
  -4   4  22      302.49      403.21     26.73 o 
  -3   4  22       12.83        8.65      3.28 o 
  -2   4  22        0.01        0.61      2.06 o 
  -1   4  22        0.93        3.32      2.19 o 
   0   4  22       22.56       22.11      4.84 o 
   1   4  22        5.23        3.00      2.29 o 
   2   4  22        1.25        1.42      2.22 o 
   3   4  22       36.08       22.66      4.04 o 
   4   4  22      133.98      134.71      8.31 o 
   5   4  22        0.66        0.12      2.52 o 
   6   4  22       22.69       25.67      5.10 o 
  -4   5  22        2.26        6.40      4.73 o 
  -3   5  22        3.77        0.50      3.18 o 
  -2   5  22       29.71       26.75      4.87 o 
  -1   5  22       18.36       15.22      5.25 o 
   0   5  22      141.42      163.23      8.20 o 
   1   5  22       24.62       22.11      3.92 o 
   2   5  22       50.58       39.36      4.95 o 
   3   5  22        0.01       -0.81      2.56 o 
  -8   1  23       82.09       99.47     10.58 o 
  -7   1  23        1.09       -0.36      3.39 o 
  -6   1  23       53.35       49.68      5.20 o 
  -5   1  23       15.39       13.93      3.07 o 
  -4   1  23       34.30       33.18      5.89 o 
  -3   1  23        1.74        3.18      1.88 o 
  -2   1  23       15.91       17.70      2.51 o 
  -1   1  23       32.71       22.45      2.45 o 
   0   1  23       69.56       64.67      3.83 o 
   1   1  23       29.56       28.10      2.62 o 
   2   1  23      164.78      149.63      5.10 o 
   3   1  23       38.07       39.32      4.50 o 
   4   1  23      119.06      122.96      7.63 o 
   5   1  23       34.04       27.39      4.17 o 
   6   1  23       11.36       12.17      3.36 o 
   7   1  23      243.96      228.47     12.65 o 
   8   1  23        4.89       10.47      3.13 o 
  -8   2  23        2.41       -0.26      3.47 o 
  -7   2  23       84.54       76.89      6.39 o 
  -6   2  23      113.84      130.25     12.16 o 
  -5   2  23       39.64       26.03      3.80 o 
  -4   2  23        4.08        2.94      2.42 o 
  -3   2  23       19.34       33.94      5.89 o 
  -2   2  23        4.08        2.40      2.17 o 
  -1   2  23      124.92      134.06      7.34 o 
   0   2  23       20.95       19.93      2.88 o 
   1   2  23       33.92       25.60      3.04 o 
   2   2  23       74.37       71.36      7.19 o 
   3   2  23      206.27      204.80      8.03 o 
   4   2  23        1.62        1.71      1.97 o 
   5   2  23       24.33       18.49      3.84 o 
   6   2  23       24.53       26.31      4.41 o 
   7   2  23        0.07        3.48      2.97 o 
   8   2  23      293.42      296.56     14.49 o 
  -7   3  23        5.28        8.20      4.90 o 
  -6   3  23       31.82       27.16      8.74 o 
  -5   3  23       17.86       19.32      5.35 o 
  -4   3  23       11.81       16.94      5.27 o 
  -3   3  23      118.66      121.14     11.58 o 
  -2   3  23        3.74        2.40      2.47 o 
  -1   3  23        1.16        1.66      1.74 o 
   0   3  23        0.46        0.88      1.81 o 
   1   3  23        3.28        1.65      2.07 o 
   2   3  23        3.23        6.05      2.79 o 
   3   3  23       12.83       13.70      3.09 o 
   4   3  23       99.22      113.86      7.23 o 
   5   3  23        0.16        1.04      2.34 o 
   6   3  23       13.00       10.29      2.99 o 
   7   3  23        0.00        1.72      2.81 o 
  -6   4  23        3.93        2.96      4.94 o 
  -5   4  23       12.34       12.19      6.19 o 
  -4   4  23       10.46        2.75      5.02 o 
  -3   4  23      113.89      119.58     10.21 o 
  -2   4  23        4.37        5.94      2.72 o 
  -1   4  23      139.48      155.23      8.85 o 
   0   4  23       37.00       34.62      4.28 o 
   1   4  23       30.50       39.72      5.63 o 
   2   4  23      124.67      121.85      7.21 o 
   3   4  23       78.45       96.18      7.30 o 
   4   4  23       22.80       20.53      3.86 o 
   5   4  23        2.87        5.00      2.89 o 
  -3   5  23       25.28       31.64      5.42 o 
  -2   5  23        0.62       -0.07      2.90 o 
  -1   5  23       18.01       10.17      3.35 o 
   0   5  23        0.65        3.08      3.06 o 
   1   5  23       32.39       40.91      4.73 o 
   2   5  23      217.18      203.65      9.50 o 
   3   5  23       19.77       15.34      4.23 o 
  -8   0  24       10.02        7.33      4.50 o 
  -7   0  24      588.11      672.10     24.04 o 
  -6   0  24       23.89       22.08      5.56 o 
  -5   0  24       44.47       30.90      4.55 o 
  -4   0  24      378.26      335.55     16.61 o 
  -3   0  24       28.23       20.31      5.95 o 
  -2   0  24      383.95      310.65     13.87 o 
  -1   0  24      177.94      165.87      7.35 o 
   0   0  24      268.90      216.20     12.21 o 
   1   0  24       56.60       47.00      5.81 o 
   2   0  24      327.61      315.47     13.28 o 
   3   0  24      493.87      505.76     18.15 o 
   4   0  24       17.55        9.71      3.76 o 
   5   0  24        3.51        2.79      2.78 o 
   6   0  24       94.20       92.64     12.30 o 
   7   0  24       13.53       11.84      5.49 o 
   8   0  24       56.18       51.57      9.63 o 
  -8   1  24       81.91       79.15      8.05 o 
  -7   1  24        5.38        4.32      3.23 o 
  -6   1  24      126.52      122.64      7.83 o 
  -5   1  24      119.02      128.34     11.15 o 
  -4   1  24       20.87       13.29      2.57 o 
  -3   1  24      119.37      115.31      8.74 o 
  -2   1  24      205.98      216.09     13.39 o 
  -1   1  24       81.51      102.18      4.80 o 
   0   1  24       28.17       30.80      3.87 o 
   1   1  24      125.40      106.33      4.58 o 
   2   1  24        3.97        4.88      2.31 o 
   3   1  24        3.26        5.97      2.43 o 
   4   1  24      251.44      248.81     18.73 o 
   5   1  24       15.60        8.53      3.39 o 
   6   1  24        5.30        7.47      2.71 o 
   7   1  24       63.54       80.79      7.21 o 
   8   1  24       15.54       26.35      5.28 o 
  -7   2  24       81.01       94.63      7.23 o 
  -6   2  24      227.46      256.91     11.03 o 
  -5   2  24        3.11        3.35      2.75 o 
  -4   2  24        1.15        3.14      2.32 o 
  -3   2  24       10.16        5.58      4.97 o 
  -2   2  24       24.37       18.96      3.78 o 
  -1   2  24       20.82       20.45      3.00 o 
   0   2  24      152.69      149.01      6.60 o 
   1   2  24       14.22       17.00      2.71 o 
   2   2  24       90.75       89.26      5.40 o 
   3   2  24       14.15       11.92      2.76 o 
   4   2  24       65.47       76.72      6.76 o 
   5   2  24       89.38      104.93      8.02 o 
   6   2  24       39.81       42.92      8.44 o 
   7   2  24      134.45      135.76      9.47 o 
  -7   3  24       14.22       20.57      7.97 o 
  -6   3  24        8.71        3.07      3.98 o 
  -5   3  24       22.29       29.81      4.64 o 
  -4   3  24       40.50       49.07      5.80 o 
  -3   3  24        0.05        3.71      4.95 o 
  -2   3  24       18.80       19.79      5.39 o 
  -1   3  24       27.09       27.20      3.92 o 
   0   3  24        1.56        2.94      2.00 o 
   1   3  24       24.30       32.14      4.17 o 
   2   3  24        3.39        4.58      2.06 o 
   3   3  24       18.04       10.70      2.88 o 
   4   3  24       15.93       13.57      3.14 o 
   5   3  24       93.19      109.45     10.65 o 
   6   3  24        2.71       -0.51      2.66 o 
  -5   4  24       75.03      106.54     17.14 o 
  -4   4  24       12.93       14.67      5.44 o 
  -3   4  24       79.18       90.28     11.63 o 
  -2   4  24        0.00        0.02      3.09 o 
  -1   4  24       54.03       60.90      7.25 o 
   0   4  24      165.36      166.82      8.68 o 
   1   4  24        1.25        1.92      2.78 o 
   2   4  24      113.45      111.91      7.07 o 
   3   4  24       13.56       16.40      3.64 o 
   4   4  24      171.89      192.58     12.88 o 
   5   4  24       12.40        7.05      3.09 o 
  -2   5  24      127.45      140.83     16.07 o 
  -1   5  24        5.17        3.30      3.98 o 
   0   5  24       14.83       14.95      3.35 o 
   1   5  24       47.23       53.72      5.34 o 
  -8   1  25        7.62        8.87      5.58 o 
  -7   1  25        1.10        0.47      3.12 o 
  -6   1  25       34.44       41.99      6.19 o 
  -5   1  25       27.58       28.76      4.18 o 
  -4   1  25       70.66       70.74      6.39 o 
  -3   1  25       84.50       77.55      7.26 o 
  -2   1  25       12.82       14.13      5.84 o 
  -1   1  25        1.18        3.29      1.42 o 
   0   1  25        1.44        3.56      1.47 o 
   1   1  25      196.58      182.96      5.79 o 
   2   1  25       14.88       19.65      3.53 o 
   3   1  25       86.90       72.76      6.30 o 
   4   1  25       35.66       35.63      4.53 o 
   5   1  25      223.81      219.75      9.78 o 
   6   1  25       10.56       12.93      3.46 o 
   7   1  25        1.33        5.72      3.16 o 
  -7   2  25       19.29       15.14      3.95 o 
  -6   2  25        2.78        4.49      2.56 o 
  -5   2  25       10.57        8.57      3.21 o 
  -4   2  25        6.21        5.69      4.15 o 
  -3   2  25       12.92        9.61      4.70 o 
  -2   2  25       31.33       34.48      6.75 o 
  -1   2  25      220.32      218.60      8.48 o 
   0   2  25      160.96      155.70      6.15 o 
   1   2  25       94.59       84.97      5.27 o 
   2   2  25        1.60        1.40      1.74 o 
   3   2  25        4.05        2.95      2.05 o 
   4   2  25        1.47        4.86      2.70 o 
   5   2  25        1.96        1.81      2.43 o 
   6   2  25       47.85       55.37      6.31 o 
   7   2  25      109.82      104.73      8.39 o 
  -6   3  25        1.41        1.94      2.89 o 
  -5   3  25       40.38       36.85      5.42 o 
  -4   3  25       34.23       30.12      4.95 o 
  -3   3  25       46.80       59.54      8.68 o 
  -2   3  25       67.57       58.66      5.52 o 
  -1   3  25        3.12        5.56      2.56 o 
   0   3  25      121.69      119.37      6.41 o 
   1   3  25        6.02        5.08      2.42 o 
   2   3  25        4.26        6.74      2.48 o 
   3   3  25       60.85       63.19      6.59 o 
   4   3  25       35.98       31.64      5.09 o 
   5   3  25       15.70        7.79      3.39 o 
   6   3  25       92.98      101.57      8.57 o 
  -4   4  25       87.43      102.40     17.06 o 
  -3   4  25        0.99        0.54      2.94 o 
  -2   4  25      159.92      167.53      9.50 o 
  -1   4  25        0.38        1.51      2.35 o 
   0   4  25       69.06       80.20      6.04 o 
   1   4  25        0.01        4.54      2.88 o 
   2   4  25        1.54        2.25      3.13 o 
   3   4  25        4.01        6.76      2.77 o 
   4   4  25       13.78       13.47      3.66 o 
  -7   0  26        0.10        6.10      4.35 o 
  -6   0  26      267.96      338.85     16.40 o 
  -5   0  26       13.60       12.39      3.59 o 
  -4   0  26       52.09       41.85      6.78 o 
  -3   0  26       56.42       37.15      9.44 o 
  -2   0  26      118.05      121.08     10.47 o 
  -1   0  26      365.62      334.48     13.90 o 
   0   0  26      113.30      117.58      9.32 o 
   1   0  26       57.16       68.72      7.36 o 
   2   0  26       83.79       87.82     11.23 o 
   3   0  26       14.92        8.71      3.95 o 
   4   0  26       86.07       79.74      8.50 o 
   5   0  26        0.01       -0.27      3.18 o 
   6   0  26       13.76       16.14      6.08 o 
   7   0  26       63.82       51.37      9.81 o 
  -7   1  26       37.52       42.54      5.96 o 
  -6   1  26        1.22        1.32      2.47 o 
  -5   1  26      299.70      330.44     11.39 o 
  -4   1  26      126.99      142.84     11.26 o 
  -3   1  26        9.94        2.89      2.78 o 
  -2   1  26       31.03       34.48      5.08 o 
  -1   1  26       43.42       40.07      5.02 o 
   0   1  26       45.34       33.26      3.03 o 
   1   1  26      143.16      149.14      6.55 o 
   2   1  26        5.93        2.81      3.42 o 
   3   1  26       28.07       34.36      4.54 o 
   4   1  26      145.33      150.58      8.76 o 
   5   1  26        4.38        3.21      2.51 o 
   6   1  26       22.38       32.21      4.69 o 
   7   1  26        8.21        9.71      3.62 o 
  -7   2  26        6.56        2.02      5.03 o 
  -6   2  26        1.46        5.54      3.41 o 
  -5   2  26        5.40       -0.19      2.70 o 
  -4   2  26       23.38       27.09     13.31 o 
  -3   2  26       74.66       81.48      9.55 o 
  -2   2  26       50.98       51.98      7.76 o 
  -1   2  26        3.04        2.52      2.07 o 
   0   2  26      376.48      412.19     10.55 o 
   1   2  26       57.38       59.35      4.93 o 
   2   2  26      101.96      107.01      6.14 o 
   3   2  26       45.20       31.72      5.42 o 
   4   2  26      140.37      145.89      9.02 o 
   5   2  26        9.85       11.85      3.50 o 
   6   2  26       27.74       22.92      4.40 o 
  -5   3  26       89.87      101.62      8.75 o 
  -4   3  26      135.19      146.16     21.59 o 
  -3   3  26       31.82       36.09      7.42 o 
  -2   3  26        1.57        4.37      2.54 o 
  -1   3  26       31.52       40.89      5.03 o 
   0   3  26        0.74        0.72      1.91 o 
   1   3  26      224.13      221.24      8.27 o 
   2   3  26      388.76      370.79     15.34 o 
   3   3  26       21.10       13.37      4.39 o 
   4   3  26       97.96      107.53      7.34 o 
   5   3  26       28.76       23.47      4.74 o 
  -3   4  26      116.92      118.39     10.39 o 
  -2   4  26      135.76      144.02     15.30 o 
  -1   4  26        1.10        3.14      2.42 o 
   0   4  26        0.49        2.99      2.62 o 
   1   4  26        2.47        3.69      2.48 o 
   2   4  26       60.98       65.69      7.06 o 
   3   4  26       15.55       12.07      3.32 o 
  -7   1  27        0.51        1.24      3.35 o 
  -6   1  27       33.07       32.62      4.93 o 
  -5   1  27       14.87       12.73      3.52 o 
  -4   1  27      206.43      230.75     11.64 o 
  -3   1  27        5.12       10.09      3.40 o 
  -2   1  27       72.63       61.76      6.45 o 
  -1   1  27       10.14       11.48      3.93 o 
   0   1  27        5.95        6.81      2.67 o 
   1   1  27      164.61      172.71      8.48 o 
   2   1  27        5.27        6.44      2.50 o 
   3   1  27       10.68        7.48      2.70 o 
   4   1  27       33.95       28.52      4.44 o 
   5   1  27       31.74       35.66      8.10 o 
   6   1  27      112.12      125.54      9.08 o 
  -6   2  27        0.35        3.48      3.10 o 
  -5   2  27        6.42        6.22      3.57 o 
  -4   2  27      104.03      132.83     12.91 o 
  -3   2  27        0.01        5.84      4.03 o 
  -2   2  27       14.55       15.23      6.67 o 
  -1   2  27       78.27       71.47      7.74 o 
   0   2  27       87.86      106.75      9.07 o 
   1   2  27        0.21        3.54      2.13 o 
   2   2  27       99.69       94.43      7.49 o 
   3   2  27      281.01      278.06     11.45 o 
   4   2  27       38.60       41.87      6.24 o 
   5   2  27        7.14       15.34      3.88 o 
   6   2  27       12.27       10.97      3.35 o 
  -5   3  27        0.85       -0.66      2.77 o 
  -4   3  27       24.40       24.97      6.95 o 
  -3   3  27       28.51       26.33      6.80 o 
  -2   3  27      184.79      216.88     11.46 o 
  -1   3  27       73.45       88.85      6.99 o 
   0   3  27      118.20      136.90      9.55 o 
   1   3  27        1.35        1.48      2.88 o 
   2   3  27       17.64       16.67      3.04 o 
   3   3  27       68.73       59.85      7.31 o 
   4   3  27       15.62       15.98      7.83 o 
  -2   4  27        7.04        3.68      3.02 o 
  -1   4  27        2.98       13.43      3.51 o 
   0   4  27        4.10        3.88      2.97 o 
   1   4  27        7.31       10.45      2.95 o 
   2   4  27        3.96        6.58      2.90 o 
  -6   0  28      189.13      224.05     20.41 o 
  -5   0  28       24.29       25.34      6.38 o 
  -4   0  28        0.04       -0.28      3.04 o 
  -3   0  28       80.94       79.87      9.30 o 
  -2   0  28      321.74      311.83     21.99 o 
  -1   0  28        2.35        5.18      4.80 o 
   0   0  28       19.61       15.65      4.10 o 
   1   0  28      143.89      137.34      9.71 o 
   2   0  28       31.73       38.19      5.93 o 
   3   0  28      129.79      129.51     10.77 o 
   4   0  28       30.29       34.19      7.93 o 
   5   0  28       54.17       62.84     10.87 o 
   6   0  28       30.69       36.59      8.76 o 
  -6   1  28        0.00       -4.28      4.28 o 
  -5   1  28        0.16        0.81      3.68 o 
  -4   1  28       50.12       62.57      7.01 o 
  -3   1  28       22.10       16.13      5.22 o 
  -2   1  28       18.10       20.82      4.46 o 
  -1   1  28       10.72       11.19      3.83 o 
   0   1  28        2.85        6.79      2.04 o 
   1   1  28       21.55       16.42      3.30 o 
   2   1  28      208.27      226.47      9.85 o 
   3   1  28       38.06       39.68      5.14 o 
   4   1  28       22.42       23.05      4.10 o 
   5   1  28        5.33        7.84      2.99 o 
   6   1  28        4.42        4.25      3.14 o 
  -5   2  28        4.48        0.97      4.24 o 
  -4   2  28        5.30        4.63      4.27 o 
  -3   2  28      254.81      282.61     16.15 o 
  -2   2  28       26.75       22.14      5.73 o 
  -1   2  28       16.84       22.56      3.74 o 
   0   2  28       89.33      102.80      5.75 o 
   1   2  28       50.89       56.72      4.81 o 
   2   2  28        7.65       10.58      4.19 o 
   3   2  28       13.59       12.82      3.95 o 
   4   2  28       85.81       85.70      7.64 o 
   5   2  28        0.00        4.46      2.77 o 
  -4   3  28       20.85       17.28      5.98 o 
  -3   3  28        4.78        8.95      8.59 o 
  -2   3  28      182.65      197.31     11.62 o 
  -1   3  28        1.02       -1.57      2.60 o 
   0   3  28      168.17      163.23      9.14 o 
   1   3  28        0.21        1.59      2.48 o 
   2   3  28      126.96      131.66      7.59 o 
   3   3  28       26.10       30.77      4.30 o 
   4   3  28        0.29        3.24      2.91 o 
  -5   1  29       50.33       48.30     11.10 o 
  -4   1  29        0.00       -2.56      2.56 o 
  -3   1  29        4.27        7.04      2.95 o 
  -2   1  29       56.19       67.48      7.21 o 
  -1   1  29       43.58       37.53      9.15 o 
   0   1  29        2.31        6.49      2.41 o 
   1   1  29       21.23       29.76      4.31 o 
   2   1  29       44.58       52.77      5.69 o 
   3   1  29        3.76        6.60      2.86 o 
   4   1  29       26.27       27.73      4.61 o 
   5   1  29       11.84       21.85      4.05 o 
  -5   2  29       97.13      107.32     12.31 o 
  -4   2  29       69.24       70.38      9.73 o 
  -3   2  29       66.30       59.92      9.03 o 
  -2   2  29      109.41      122.58     12.38 o 
  -1   2  29       40.31       45.83      5.06 o 
   0   2  29      101.53      121.84      7.93 o 
   1   2  29        0.17        4.94      2.99 o 
   2   2  29       75.95       89.41      9.26 o 
   3   2  29        7.49        7.87      3.17 o 
   4   2  29        7.43       10.14      4.44 o 
  -3   3  29       10.58        4.00      3.79 o 
  -2   3  29       65.00       67.69      7.79 o 
  -1   3  29       10.00        6.68      5.00 o 
   0   3  29        1.35       -3.69      3.69 o 
   1   3  29        0.00        3.77      2.24 o 
   2   3  29       36.04       34.31      5.22 o 
   3   3  29       30.09       24.21      5.21 o 
  -5   0  30      237.05      247.85     15.47 o 
  -4   0  30       46.87       27.21      8.33 o 
  -3   0  30       34.00       30.03      8.86 o 
  -2   0  30        0.30       -0.54      3.77 o 
  -1   0  30        0.01       -0.20      3.37 o 
   0   0  30      219.14      254.40     13.00 o 
   1   0  30        6.42        7.08      4.07 o 
   2   0  30        7.61        1.97      2.88 o 
   3   0  30        2.31        4.80      4.32 o 
   4   0  30      373.46      442.23     25.50 o 
  -5   1  30        1.24       10.31      4.52 o 
  -4   1  30      192.92      253.23     30.67 o 
  -3   1  30        2.24        1.41      3.04 o 
  -2   1  30       42.42       57.96      8.06 o 
  -1   1  30       67.86       75.35      9.18 o 
   0   1  30      106.02      116.83     10.64 o 
   1   1  30        7.34       12.23      3.15 o 
   2   1  30       11.74       14.08      3.32 o 
   3   1  30      159.10      168.74      8.99 o 
   4   1  30       29.26       36.71      5.19 o 
  -4   2  30      129.12      104.24     11.69 o 
  -3   2  30        2.13       12.25      8.83 o 
  -2   2  30        8.61        6.86      5.35 o 
  -1   2  30        8.51       12.48      4.01 o 
   0   2  30       31.26       48.59      7.15 o 
   1   2  30        1.46        9.62      5.12 o 
   2   2  30       11.64       20.81      4.82 o 
   3   2  30       10.96       12.38      3.53 o 
  -1   3  30       91.28       95.77      7.68 o 
   0   3  30        6.40        3.87      3.12 o 
   1   3  30        4.21       -0.65      4.15 o 
  -4   1  31       12.43       11.21      5.55 o 
  -3   1  31      209.32      234.36     14.62 o 
  -2   1  31       16.50        7.61      4.09 o 
  -1   1  31       19.67        6.57      6.09 o 
   0   1  31        2.88        0.71      3.20 o 
   1   1  31        3.86        5.48      2.55 o 
   2   1  31      150.06      170.19      9.23 o 
   3   1  31        3.37        5.81      2.73 o 
  -2   2  31        0.77        1.80      3.28 o 
  -1   2  31        4.05        4.00      3.58 o 
   0   2  31        1.02        3.77      3.42 o 
   1   2  31       33.61       41.71      5.78 o 
   2   2  31       11.39       13.66      3.82 o 
  -3   0  32       17.72       23.33      8.05 o 
  -2   0  32      356.09      415.56     28.15 o 
  -1   0  32       82.91      127.04     17.49 o 
   0   0  32      298.86      350.56     24.72 o 
   1   0  32       18.50        9.31      4.14 o 
   2   0  32       14.85        7.87      5.80 o 
  -2   1  32      220.87      245.52     14.95 o 
  -1   1  32       17.27       29.58      9.65 o 
   0   1  32       15.31       20.76      8.26 o 
   1   1  32        9.19       17.72      3.64 o 
   2   1  32        4.72        8.32      2.89 o 
                                                 
